# Supplementary material for: Both Hypoxia-Inducible Factor 1 and MAPK Signaling Pathway Attenuate PI3K/AKT via Suppression of Reactive Oxygen Species in Human Pluripotent Stem Cells
Source: Front Cell Dev Biol. 2021 Jan 21;8:607444. doi: 10.3389/fcell.2020.607444 (PMC7859355; doi:10.3389/fcell.2020.607444)
Supplement: Supplementary file 2 [file Data_Sheet_1.XLSX]

## Sheet: Figure 1
Fig 1A	pAKT densitometry																Fig 1C
	21% O2						5% O2										CellROX Green Fluorescence divided by signal area
	0	1	2	4	8	24	0	1	2	4	8	24	[h]				Data normalized to 21% O2
Experiment 1	1	4.0863	4.51168	4.07786	4.6554	3.07317	1.06098	2.07439	3.47088	2.47735	1.82801	1.47092					21% O2	5% O2
Experiment 2	2	1.62583	1.84005	1.80695	2.04083	1.40063	0.877006	0.868299	1.30439	1.03318	1.02305	1.01059				Experiment 1	0.596085	0.760993
Experiment 3	1	1.04616	1.3862	1.60851	1.96917		0.219581	0.258963	0.666421	1.29795	1.24441						0.628307	0.543593
Experiment 4	1	0.941725	1.06667	1.72431	1.88889		0.816537	0.824242	0.658333	0.983452	1.24638						0.648933	1.25593
Experiment 5	1	1.61511	1.1978	1.05357	1.08791	1.23117	0.531056	1.28571	0.972389	0.761905	0.8125	0.626374					0.65408	0.607633
																	0.952233	0.583323
																	1.08151	1.11476
																	1.18086	0.58043
Fig 1B	pAKT densitometry					HIF-1a densitometry											1.34675	1.04922
	21% O2	5% O2				21% O2	5% O2										1.39167	0.633506
																	1.51957	0.399833
Experiment 1	1	0.94491			Experiment 1	1	12.7062
Experiment 2	1	0.585719			Experiment 2	1	16.2406									Experiment 2	0.482993	0.398806
Experiment 3	1	0.376112			Experiment 3	1	39.7241										0.584238	0.683512
Experiment 4	1	0.756242			Experiment 4	1	30.5172										0.634978	0.951599
Experiment 5	1	0.836589			Experiment 5	1	39.0071										0.650298	0.49577
Experiment 6	1	0.841479			Experiment 6	1	37.6471										0.745301	0.745842
Experiment 7	1	0.694823			Experiment 7	1	39.7297										0.884668	0.70692
Experiment 8	1	0.69941			Experiment 8	1	24.4571										0.905015	0.646304
Experiment 9	1	0.661266			Experiment 9	1	44.0331										1.32851	0.870526
Experiment 10	1	0.636132			Experiment 10	1	77.4621										1.72245	0.717427
Experiment 11	1	0.929348			Experiment 11	1	37.3214										2.06155	0.580164
Experiment 12	1	0.616404
Experiment 13	1	0.832233														Experiment 3	0.472621	1.07353
Experiment 14	1	0.63721															0.476883	0.463179
Experiment 15	1	0.455832															0.580167	0.836268
Experiment 16	1	0.677543															0.765799	0.444383
Experiment 17	1	0.517695															0.782687	0.685381
Experiment 18	1	0.675689															0.806296	0.417152
Experiment 19	1	0.804159															1.10796	0.685607
Experiment 20	1	0.692268															1.34409	1.11603
Experiment 21	1	0.908352															1.35032	0.610129
Experiment 22	1	0.786617															1.40352	0.871967
Experiment 23	1	0.751821															1.4152	1.70276
Experiment 24	1	0.797459															1.49445	0.987888
Experiment 25	1	0.862745
Experiment 26	1	0.767606														Experiment 4	0.917409	0.78375
																	0.918238	0.743247
																	0.923141	0.786969
																	0.932693	0.806302
																	0.954763	0.801485
																	0.967268	0.662925
																	0.977151	0.783652
																	0.992004	0.599815
																	0.994892	0.79259
																	1.00288	0.781291
																	1.01409	0.747835
																	1.02706	0.807516
																	1.04539	0.798026
																	1.08401	0.787757
																	1.10706	0.769013
																Experiment 5	0.634978	0.745842
																	0.905015	0.683512
																	0.584238	0.646304
																	0.650298	0.717427
																	2.06155	0.951599
																	1.72245	0.70692
																	0.745301	0.398806
																	0.482993	0.870526
																	0.884668	0.49577
																	1.32851	0.580164
																	1.14196	0.514451

## Sheet: Figure 2
	Fig 2A						Fig 2B					Fig 2C
	CellROX Green Fluorescence divided by signal area						CellROX Green Fluorescence divided by signal area						pERK densitometry
	Data normalized to control						Data normalized to control						21% O2			21% O2			5% O2			5% O2
												Exp. #	Ctrl	GSH	Exp. #	Ctrl	H2O2	Exp. #	Ctrl	GSH	Exp. #	Ctrl	H2O2
	Control	GSH					Control	H2O2				1	1	0.942857	1	1	0.464681	1	1	0.85445	1	1	0.96182
Experiment 1	0.944841	0.934161				Experiment 1	0.944841	1.06996				2	1	0.873343	2	1	1.00441	2	1	1.02009	2	1	0.845528
	0.9602	0.925407					0.9602	1.11413				3	1	1.20874	3	1	1.2744	3	1	1.11956	3	1	1.17857
	0.966568	0.959867					0.966568	1.02813				4	1	1.42655	4	1	0.813765	4	1	0.982317	4	1	3.09836
	0.966787	0.948518					0.966787	1.13799				5	1	0.598511	5	1	2.33772	5	1	1.05123	5	1	2.70394
	0.969493	0.942952					0.969493	1.184				6	1	1.65844	6	1	1.66667	6	1	1.26245	6	1	1.97143
	0.978748	0.900127					0.978748	1.10506				7	1	1	7			7	1	1.35714	7
	1.00166	1.00032					1.00166	1.18567				8	1	0.843941	8			8	1	1.01892	8
	1.02894	0.960729					1.02894	1.16524					pAKT densitometry
	1.03593	0.959183					1.03593	1.03676					21% O2			21% O2			5% O2			5% O2
	1.14683						1.14683	1.0838				Exp. #	Ctrl	GSH	Exp. #	Ctrl	H2O2	Exp. #	Ctrl	GSH	Exp. #	Ctrl	H2O2
												1	1	0.661651	1	1	2.53526	1	1	0.145571	1	1	2.79024
Experiment 2	0.905528	0.898674				Experiment 2	0.926179	1.57172				2	1	0.633429	2	1	1.4271	2	1	0.766112	2	1	1.47433
	0.950424	0.905967					0.961319	1.82708				3	1	0.473878	3	1	2.13422	3	1	0.601985	3	1	2.56915
	0.954492	0.944444					0.970374	1.58961				4	1	0.799381	4	1	1.37792	4	1	0.83125	4	1	2.87763
	0.956762	0.898167					0.97293	1.42217				5	1	0.7625	5	1	2.19048	5	1	0.763879	5	1	2.74557
	0.978742	0.889362					0.97335	1.52415				6	1	0.759798	6	1	2.96782	6	1	0.985714	6	1	3.14204
	1.00408	0.944095					0.981781	1.36315				7	1	0.323529				7	1	0.997817	7	1	2.2592
	1.02672	0.975533					0.988655	1.46123				8	1	0.717976				8	1	0.58312	8	1	1.17394
	1.02744	0.896364					1.00955	1.25594				8	1	0.618624				9	1	0.649682
	1.02764	0.927031					1.04277	1.72373				9	1	0.464219
	1.03509	0.928944					1.05663	1.71653
	1.06161	0.934426					1.11647	1.58802
	1.07149	0.914914						1.86805
Experiment 3	0.950774	0.865319				Experiment 3	0.950774	1.11812				Fig 3D
	0.954027	0.920387					0.954027	1.12382				pAKT densitometry
	0.955116	0.89444					0.955116	1.1267
	0.976791	0.870897					0.976791	1.16434				WRT	-	+	+	-
	0.98145	0.846558					0.98145	1.16519			Exp. #	H2O2	+	-	+	-
	0.986632	0.867667					0.986632	1.1846			1		1.20905	0.00528141	0.00880235	1
	1.01751	0.887285					1.01751	1.28842			2		1.35121	0.0210997	0.0462185	1
	1.02474	0.93411					1.02474	1.2972			3		2.28499	0.0890836	0.29942	1
	1.03639	0.900166					1.03639	1.31164			4		3.55695	0.313447	0.656726	1
	1.04745	0.903844					1.04745	1.31507
	1.06912						1.06912	1.34278
								1.46176

## Sheet: Figure 3
	Fig 3A								Fig 3B	pFGFR1 densitometry
	WB band densities relative to Control 21% O2 normalized to loading controls
										H2O2	-	-	+	+	-	-	+	+
	Control 21% O2	GSH 21% O2	H2O2 21% O2	Control 5% O2	GSH 5% O2	H2O2 5% O2				FGF2	+	-	+	-	+	-	+	-
Experiment 1	1	0.692585	2.02321	0.863279	0.717912	1.83186			Experiment 1		1	0.576977	1.57389	1.11442	0.756767	0.46846	1.30146	0.820832
Experiment 2	1	0.434109	1.7608	0.518272	0.49659	2.28424			Experiment 2		1	0.848214	2.59418	2.24085	0.771028	0.674543	2.08893	2.60762
Experiment 3	1	0.668501		0.904331	0.617726				Experiment 3		1	0.985001	1.3677	1.1775	0.862194	0.708738	1.43245	1.43332
Experiment 4	1	0.755366		0.756923
Experiment 5	1		1.52473	0.258193		1.52858
Experiment 6	1	0.890872	1.19511	0.413016	0.303719	3.23759
	Fig 3C
	WB band densities relative to Control 21% O2 normalized to loading controls
	Control 21% O2	GSH 21% O2	H2O2 21% O2	Control 5% O2	GSH 5% O2	H2O2 5% O2
Experiment 1	1	0.682792		0.730109	0.618373
Experiment 2	1			0.819328	0.610902
Experiment 3	1			0.469598
Experiment 4	1	0.970078	1.96616	0.722491	0.704541	2.72167
Experiment 5	1	1.83506	12.5544		1.86905	14.5786
Experiment 6	1	1.12264	6.65059	0.911451	0.435652	3.23498
Experiment 7	1			0.598207
Experiment 8	1		19.6565
Experiment 9	1	1.03937			1.11278
Experiment 10	1			0.741313
Experiment 11	1			0.320502
Experiment 12	1			0.746812

## Sheet: Figure 4
Fig 4A										Fig 4C
	pAKT densitometry									CellROX Green Fluorescence divided by signal area
										Data normalized to control in 5% O2
	Ctrl	CoCl2
Experiment 1	1	0.758075								Control 5% O2	Scr 5% O2	esiHIF-1a 5% O2	Control 21% O2
Experiment 2	1	0.898049							Experiment 1	0.912672	1.02495	1.23562	1.16073
Experiment 3	1	0.933181								0.954472	1.04357	1.13275	1.20516
Experiment 4	1	0.825278								0.978605	1.01717	1.15866	1.12564
Experiment 5	1	0.888655								0.982827	1.0288	1.11634	1.1898
Experiment 6	1	0.942308								0.991139	1.04233	1.09883	1.13054
										1.00432	1.00923	1.16466	1.21225
										1.00662	1.06478	1.12711	1.17382
Fig 4B										1.01337	0.989767	1.24778	1.21244
	HIF-1a densitometry densitometry									1.02364	1.0136	1.20045	1.12313
										1.02744	1.01401	1.1988	1.08561
		Ctrl		scr		esiHIF1-a				1.02902	1.04016	1.13313	1.20889
	FGF2	+	-	+	-	+	-			1.03762	1.0848	1.26257	1.17036
Experiment 1		1	0.916307	1.43803	1.5515	0.705085	0.274415			1.03824	1.01982	1.24698	1.15879
Experiment 2		1	1.08822	1.31987	0.716458	0.212698	0.258687				1.00788
Experiment 3		1	0.605505	0.40367	0.322936	0.139732	0.165138
Experiment 4		1		0.882353		0.63			Experiment 2	0.905528	0.890254	1.1413	1.20781
										0.950424	1.101	1.11667	1.07045
										0.954492	1.07545	1.27162	1.09465
	pAKT densitometry									0.956762	0.948542	1.14845	1.23612
										0.978742	1.14819	1.20961	1.06049
		Ctrl		scr		esiHIF1-a				1.00408	0.931535	1.10334	1.08597
	FGF2	+	-	+	-	+	-			1.02672	1.06413	1.19217	1.09054
Experiment 1		1	0.876717	1.33278	1.48601	2.07273	1.17749			1.02744	1.04896	1.1728	1.11012
Experiment 2		1	0.944829	1.26007	0.99037	2.85106	5.20127			1.02764	0.981124	1.21511	1.18722
Experiment 3		1	0.427716	0.987492	0.648565	1.46952	0.877993			1.03509	0.989465	1.17912	1.16128
Experiment 4		1		1.714		2.0069				1.06161	1.04608	1.28285	1.05271
										1.07149	1.08207	1.18187
											1.03124	1.24873
												1.19061
												1.298
												1.33904
												1.26257
												1.24698
									Experiment 3	0.926179	1.03317	1.04243	1.07674
										0.961319	0.992688	1.02715	0.957438
										0.970374	0.952759	1.18364	1.19261
										0.97293	0.96854	1.071	1.10691
										0.97335	1.00105	1.11718	1.2468
										0.981781	0.901612	1.179	1.15404
										0.988655	1.04169	1.20106	1.04908
										1.00955	0.995997	1.26349	1.15867
										1.04277	0.940863	1.09808	1.13419
										1.05663	0.914629	1.20059	1.15784
										1.11647	1.01146	1.06342	1.11056
											0.964824	1.12623	1.10426
											0.985288	1.1704	1.07528
											0.989989		1.08242
											0.993637		1.03111
											1.13711		1.02959
													1.11423
													1.21275

## Sheet: Figure 5
Fig 5A												Fig 5B
												CellROX Green Fluorescence divided by signal area
	pAKT densitometry											Data normalized to control in 21% O2
	21% O2					5% O2						21% O2 control	21% O2 PD03	5% O2 control	5% O2 PD03
	Ctrl	PD03	PD18			Ctrl	PD03	PD18			Experiment 1	0.596085	1.05343	0.760993	1.31818
Experiment 1	1	1.3959			Experiment 1	1	1.14793					0.628307	0.908616	0.543593	1.40474
Experiment 2	1	1.26779			Experiment 2	1	1.24016					0.648933	0.795031	1.25593	1.69643
Experiment 3	1	1.5743			Experiment 3	1	1.75394					0.65408	0.526257	0.607632	0.822496
Experiment 4	1	1.62832			Experiment 4	1	1.49756					0.952233	1.29197	0.583323	1.07894
Experiment 5	1	2.52297	1.9972		Experiment 5	1	1.55769	1.33876				1.08151	1.52111	1.11476	1.06305
Experiment 6	1	2.19551	1.62813		Experiment 6	1	1.57315	1.43031				1.18086	0.664839	0.58043	1.54138
Experiment 7	1	1.47556	1.4542		Experiment 7	1	1.16899	0.879968				1.34675	0.958894	1.04922	1.3593
Experiment 8	1	1.46552	1.02246		Experiment 8	1	2.05985	1.35318				1.39167	0.595372	0.633506	1.1593
Experiment 9	1	1.42394	1.03737		Experiment 9	1	1.52295	1.26962				1.51957	1.28807	0.399833	1.09666
Experiment 10	1	1.1209	1.11782		Experiment 10	1	1.00227	1.2566
Experiment 11	1	1.19259			Experiment 11	1	1.70129				Experiment 2	0.917409	0.94401	0.78375	0.822025
Experiment 12	1	0.897778			Experiment 12	1	1.22301					0.918238	1.02386	0.743247	0.786522
Experiment 13	1	0.657008			Experiment 13	1	1.38484					0.923141	0.892194	0.786969	0.829562
Experiment 14	1	1.24303			Experiment 14	1	0.9853					0.932693	0.941418	0.806302	0.830263
Experiment 15	1	1.26537			Experiment 15	1	1.94223					0.954764	0.941273	0.801485	0.798547
Experiment 16	1	1.12514			Experiment 16	1	1.00901					0.967268	0.916444	0.662925	0.799818
Experiment 17	1	1.19267			Experiment 17	1	1.12632					0.977151	0.945466	0.783652	0.872083
Experiment 18	1	1.47753			Experiment 18	1	1.21341					0.992004	0.893042	0.599815	0.868458
Experiment 19	1	1.58094			Experiment 19	1	1.22855					0.994892	0.914475	0.79259	0.828203
Experiment 20	1		1.26362		Experiment 20	1		1.55508				1.00288	0.847972	0.781291	0.795303
Experiment 21	1		1.64051		Experiment 21	1		2.12249				1.01409	0.985955	0.747835	0.87796
					Experiment 22	1		1.29673				1.02706	0.934093	0.807516	0.865255
					Experiment 23	1		1.175				1.04539	0.970043	0.798026	0.87872
												1.08401	0.896739	0.787757	0.915472
Fig 5C												1.10706	0.986493	0.769013	0.967087
	pAKT densitometry											1.14196	1.06315		0.879209
	Ctrl	PD03	GSH	PD03+GSH							Experiment 3	0.634978	0.641226	0.745843	1.32627
Experiment 1	1	1.11864	0.502994	0.61658								0.905015	0.762591	0.683512	1.63368
Experiment 2	1	1.16542	0.777541	0.902305								0.584239	0.906771	0.646304	1.44026
Experiment 3	1	1.20044	0.520699	0.929349								0.650298	0.913483	0.717427	0.783631
Experiment 4	1	3.53503	0.721519	1.38983								2.06155	0.99493	0.951599	1.10271
Experiment 5	1	1.49236	0.768421	1.18023								1.72245	1.17597	0.70692	1.29327
Experiment 6	1	1.41132	0.823268	0.705308								0.745301	1.38034	0.398806	1.12236
												0.482993	1.38979	0.870527	1.18875
												0.884668	1.82799	0.49577	1.38538
												1.32851	1.84123	0.580164	1.81517
Fig 5D													2.11286	0.514451	1.53254
	pFGFR1 densitometry														1.67153
															1.40045
	Ctrl	GSH	PD03	GSH PD03											0.915189
	1	0.668501	1.13137	0.651258											0.870792
	1	0.683075	1.12999	0.59001
	1	0.771362	1.07165	0.698848
	1	0.965217	1.19177	1.01635
	1	0.683075	1.12999	0.59001

## Sheet: Figure 6
	Fig 6A								Fig 6B
		PTEN			pPTEN				PTEN				pPTEN
		21% O2	5% O2		21% O2	5% O2			Ctrl	GSH	H2O2		Ctrl	GSH	H2O2
	Experiment 1	1	1.08696		1	0.914712		Experiment 1	1	1.13527	1.29754		1	1.09279	1.27221
	Experiment 2	1	0.998275		1	0.908588		Experiment 2	1	0.757186	0.634953		1	1.14741	1.12479
	Experiment 3	1	1.13436		1	0.985038		Experiment 3	1	1.00158	1.33862		1	0.877088	0.92602
	Experiment 4	1	0.86039		1	0.969223		Experiment 4	1	0.936453	0.913599		1	1.0508	1.07195
	Experiment 5	1	0.871677		1	1.35185
	Experiment 6	1	1.12187		1	1.21987
	Experiment 7	1	0.814026		1	0.827978				Fig 6F
	Experiment 8	1	1.13738		1	1.11111
	Experiment 9	1	0.837116		1	0.838954					Ctrl		AS19
	Experiment 10	1	0.903169		1	0.741062				TimePoint	0	2	0	2	[h]
										Experiment 1	1	1.17335	1.04942	1.1576
										Experiment 2	1		1.11443
										Experiment 3	1		0.90027
										Experiment 4	1	1.77237	1.40669	1.75919
	Fig 6C									Experiment 5	1	2.1084	0.450953	2.26322
	WB band mean gray values normalized to loading controls									Experiment 6	1	3.22055	0.954139	3.17446
	Experiment #		1	2	3	4	5	6
	21% O2	Control	1	1	1	1	1	1		Fig 6G
		scr	1.42073	1.16305	0.817543	0.951795	0.63161	1.01544
		esiPTEN	1.30948	1.4281	1.02524	1.06794	0.789562	1.07432			pERK densitometry
	5% O2	Control	0.816481	0.983529	0.696152	1.0211	0.66462	0.923664				21% O2						5% O2
		scr	1.11811	0.959741	1.11725	1.51953	0.926641	1.13359			OKA [nM]	-	-	0.5	0.5	10	10	-	-	0.5	0.5	10	10
		esiPTEN	1.66369	1.52471	1.12704	1.90019	1.17347	1.27969			FGF2	+	-	+	-	+	-	+	-	+	-	+	-
										Experiment 1		1	0.255066	1.1938	0.359775	1.31318	0.387191	0.969251	0.257615	1.37826	0.364341	1.2317	0.195413
	Fig 6D									Experiment 2		1	0.290058	1.13866	0.237437	1.10295	0.222308	1.14599	0.238404	0.901253	0.209177	0.75217	0.253071
	WB band mean gray values normalized to loading controls									Experiment 3		1	0.351288	1.07427	0.348483	0.911825	0.375463	1.03138	0.416782	1.15858	0.4697	1.41672	0.501446
	Experiment #		1	2	3	4	5				pAKT densitometry
	21% O2	Control	1	1	1	1	1					21% O2						5% O2
		scr	1.44351	0.809216	0.972051	1.36856	1.23849				OKA [nM]	-	-	0.5	0.5	10	10	-	-	0.5	0.5	10	10
		esiPTEN	1.28865	1.03831	0.933494	2.13251	1.68705				FGF2	+	-	+	-	+	-	+	-	+	-	+	-
	21% O2 + GSH	Control	0.692602	0.836223	0.718208	0.435835	0.465625			Experiment 1		1	0.769486	0.621261	0.740367	0.591654	0.89939	0.952208	0.68759	0.63124	0.577882	0.429677	0.632812
		scr	0.687135	0.779112	0.439875	0.551027	0.565217			Experiment 2		1	0.705078	0.962431	0.717196	0.851129	0.705078	0.711108	0.588343	0.666298	0.532373	0.639377	0.630502
		esiPTEN	1.14634	1.26979	0.962704	1.58362	1.16251			Experiment 3		1	0.63871	1.00203	0.92025	0.834631	0.70532	0.679741	0.554437	0.671262	0.61835	0.759106	0.634071

## Sheet: Figure 7
	Fig 7A
		Repetition 1											Repetition 2											Repetition 3
		Nanog quantification						OCT-3/4 quantification					Nanog quantification						OCT-3/4 quantification					Nanog quantification						OCT-3/4 quantification
		21% O2 Ctrl	21% O2 GSH	5% O2 24 h	5% O2 48 h			21% O2 Ctrl	21% O2 GSH	5% O2 24 h	5% O2 48 h		21% O2 Ctrl	21% O2 GSH	5% O2 24 h	5% O2 48 h			21% O2 Ctrl	21% O2 GSH	5% O2 24 h	5% O2 48 h		21% O2 Ctrl	21% O2 GSH	5% O2 24 h	5% O2 48 h			21% O2 Ctrl	21% O2 GSH	5% O2 24 h	5% O2 48 h
		0.875974	0.897372	0.687736	1.61218			1.36345	1.03011	1.22562	1.19961		0.92371	0.817289	1.53692	1.38439			0.63389	0.779782	2.33163	1.07957		1.17237	1.60035	1.3105	1.64252			1.48996	0.870582	1.23779	1.50586
		1.20236	1.59801	0.821471	1.43609			1.48358	0.985265	1.05606	0.91989		1.20052	1.35697	1.11388	1.21025			1.13232	0.991477	1.20848	1.07517		1.16228	1.50175	1.17878	1.29257			1.30566	1.15719	1.39613
		0.935668	1.17864	0.904831	1.58094			1.46977	0.956236	1.27363	1.10409		0.821324	1.69333	1.70322	0.821079			0.583883	1.39994	1.76646	0.585549		1.08702	1.64984	1.25698	0.904227			1.40939	1.26036	1.07955	1.77852
		1.11291	1.19258	0.804179	1.17415			0.925955	0.622878	1.01756	0.833618		1.12856	0.980511	1.02746	0.883716			1.18701	0.643718	1.11012	0.805597		1.0063	2.17603	0.876207	1.1721			1.443	1.4441	1.57877	1.62895
		1.23366	1.3025	0.687868	1.52161				1.19258	1.24934	1.03215		1.05418	1.22169	1.00008	1.02543			0.751724	1.07521	1.21642	0.979608		1.32687	1.69202	0.935564	1.12259			1.38581	0.531468	1.40069	1.86004
		1.38214	1.00462	0.679244	1.77751			1.27512	1.26843	1.02044	1.07943		0.87665	1.74196	1.14975	1.33514			0.670315	1.04523	1.39717	0.62911		1.13138	1.71707	1.23658	1.23261			1.43976	1.28242	1.45362	1.62636
		1.38417	1.09906	0.925727	0.791499			0.944852	1.18081	1.38398	0.895274		0.486392	1.62557	1.20235	1.19425				1.24032	1.36057	0.941532		0.998309	1.51317	1.02653	1.606			1.26383	1.03026	0.875363	1.43826
		1.42335	1.27756	0.715382	1.10922			1.4568	1.43799	1.01673	0.82562		1.09502	1.42312	1.2225	1.39148			1.05346	1.41297	1.93209	1.33652		1.23643	0.92471	0.732379	1.15132			1.22669	0.917603	1.14061	1.56125
		1.01707	1.14452	0.903091	0.728176			0.768238	1.67748	1.37519	0.978121		1.10526	1.29029	1.19598	0.956155			1.16478	1.3866	1.39503	1.38		1.49335	0.940203	0.967798	1.37989			1.35475	1.07525	0.991231	2.11771
		1.48063	0.916834	1.05196	1.30058			1.32694	0.582552	1.08121	1.22178		1.67346	1.50097	1.47603	1.34474			1.50423	0.72962	2.03942	1.36203		0.767009	1.52808	0.898688	1.33336			1.38704	0.992755		1.42924
		1.23548	1.45227	0.754672	1.46332			1.3663	1.63093	1.30881	0.877943		1.21944	1.7331	1.18266	1.26115			1.52227	1.12177	1.23071	0.767612		1.21362	1.42484	0.844585	1.57488			0.664633	1.18987	1.74289	1.60856
		1.16227	1.63834	1.14014	0.757359			1.52791	1.29049	1.28542	1.1907		1.56983	2.34644	1.06299	0.903551				1.73481	1.50494	0.902046		0.405313	1.7643	0.979778	1.22054			1.42922	2.10454	1.08455	1.79355
		0.959333	1.08215	0.690066	1.05626			0.820096	0.918976	0.934134	0.889222		1.33589	0.877229	1.47761	1.26522			1.40598	1.32933	1.42953	1.4149		1.47638	1.61691	0.989867	1.31827			1.28722	0.905929	0.828971	2.03933
		1.27234	1.08801	0.707622	1.2338			1.78327	2.07065	0.973038	1.01365		0.908053	1.77584	0.952565	1.15953			0.948419	0.906103	1.36783	0.975741		1.66186	1.25844	1.02321	1.35361				1.89317	1.0404	1.56406
		1.17231	1.20042	0.968478	1.57648			1.45455	1.47712	1.49344	1.04634		1.15781	1.0051	1.30624	0.562221			1.5328	1.53683	1.4155	0.607604		1.26444	1.35641	0.600906	1.54913				1.2371	0.977747	1.49433
		1.02767	1.57119	0.804157	1.22042			1.30104	1.32556	1.24618	1.13563		1.08926	1.90331	1.3098	1.24848			1.60403	2.04855	1.36905	1.40922		1.46978	2.00445	0.897057	1.73799			1.35148	1.38711	1.32834	1.82868
		1.32212	1.11199	0.825526	1.36142			1.22216	1.87203	1.08877	0.972804		0.772841	1.44695	1.26571	1.1554			1.17329	1.59762	1.14064	0.958854		1.53725	1.61242	0.933738	0.6654			1.21183	1.64741	0.97433	2.06639
		0.831286	0.976452	1.04316	1.29964			1.24137	1.85879	0.937428	1.53779		1.18835	1.44827	1.03717	0.96878			1.51093	0.914363	1.22936	0.984035		1.66552	1.52275	1.28021	0.588604			1.31157	1.91241	1.07675	1.49461
		1.01871	1.32304	0.794284	1.12426			1.60567	1.60928	1.08133	0.912085		0.779684	1.09368	0.933342	1.06548			0.828885	1.20738	0.872298	1.32655		1.3738	1.32534	1.1901	0.843803			1.36868	1.34914	1.09598	1.62254
		1.01914	1.35736	0.806825	1.46265			1.11329	1.66441	0.84692	0.880784		1.39389	1.18089	1.2496	1.39299				0.592086	1.29633	1.01917		1.44877	0.558597	0.712329	1.09628			1.02646	1.45299	0.942884	1.74746
		0.970605	1.27469	0.804751	1.38666			0.726474	1.61192	1.02731	1.09218		0.57042	1.93927	0.937633	0.905423			0.535494	0.739145	1.66925	1.00429		0.654687	0.587566	0.683631	1.22717			0.786632	0.760099	0.915143	1.90364
		1.30041	1.26732	0.710361	1.38261			2.08267	1.54333	1.17255	0.969659		0.824503	2.68584	1.30741	1.15591			0.767056	0.573179	1.7853	1.31978		1.03285	0.717778	1.05002	1.17736			0.673013	1.8743	1.35261	1.32608
		0.825427	0.885995	0.792157	1.24781			0.75132	1.62799	1.35252	1.40884		0.546112	2.5199	1.41532	1.21686			0.533362	1.10299	1.55591	1.04166		1.22304	0.816793	0.903555	0.752931			0.802634	1.60542	0.922464	1.7477
		1.10982	0.587475	0.773492	1.14637				0.850045	1.28565	1.63559		0.822711	1.90466	1.42984	1.10487			0.908823	1.15193	1.40937	1.12936		1.08498	0.227187	0.96614	1.54166			0.636676	1.31397	0.917077	1.48971
		1.0259	0.914796	0.975119	1.40741			0.980171	1.20693	0.960808	1.01666		0.721363	1.26519	1.09409	1.25455			0.706974	0.837071	1.3567	1.05189		1.01648	0.710996	1.15776	1.20844			0.846679	1.74506	1.12629	2.2152
		1.14578	1.0484	0.870193	1.04369			0.924413	1.14424	1.21238	1.02228		0.775879	1.76252	0.930305	1.00056			0.688428	1.1047	0.66066	1.28246		0.973517	1.43837	1.09257	1.57382			1.06129	0.177638	1.13321	1.72841
		1.02713	0.898489	0.861509	1.78204			1.26072	1.29933	1.07237	1.33661		0.780465	1.80138	1.20301	0.892684			1.02242	1.21486	0.842172	1.04772		1.19699	1.9058	1.02216	1.06762			0.809834	0.888035	0.692071	1.92062
		1.12859	0.871427	0.898766	1.08664			1.58942	1.54162	1.32796	1.29741		0.792114	0.8298	0.834076	1.00945			0.883041	2.64706	0.673754	1.12008		1.41473	1.63507	1.20136	1.23568			0.901512	1.57385	0.917527	1.304
		1.0426	0.891461	0.962395	1.36399			0.880603	1.40317	0.806095	1.0857		0.99013	1.51117	0.938416	1.27514			0.959004	2.14291	1.04778	0.930494		1.36906	1.69826	1.27728	1.32717			1.29397	1.42886	0.983234	1.40015
		0.721047	1.08524	1.06108	1.08267			0.912729	1.31853	1.00681	1.32337		0.797848	1.73477	1.41202	1.07244			1.01505	1.97998	0.824545	1.07985		0.735131	0.891687	1.13002	1.30151			0.803584	1.74126	0.716731	1.39702
		0.985477	1.07154	1.06467	1.26066			0.88105	0.949429	0.682361	1.47651		0.958811	0.944791	1.03523	0.955131			0.86524	0.617273	1.07929	1.68845		1.14676	1.61849	1.06656	1.67033			0.96693	0.745833	1.11056	1.60228
		1.24462	0.884249	0.824652	1.32381			1.23349	1.57168	1.04858	1.26723		0.840883	1.18035	1.90809	1.18121			1.27614	1.38322	1.43595	1.20066		0.94516	1.05477	1.34073	1.03614			0.979325	1.53604	1.08979	1.07914
		1.14152	0.924197	1.21053	1.13448			0.847697	1.22264	1.0354	1.43484		0.898654	0.945853	1.30964	0.956895			0.832938	1.50381	1.11102	1.06857		0.822964	1.65034	0.833261	1.42325			0.883952	1.42893	1.07255	1.69168
		1.28506	1.42755	1.08025	1.44504			1.34749	1.2381	0.99593	1.17892		0.770808	1.28371	1.64884	1.20954			1.01825	1.6476	0.522816	1.44477		0.742273	1.27274	0.923362	1.43599			0.956028	1.4907	1.17723	1.19529
		0.675409	1.17046	0.775917	1.62695			1.25411	1.55251	0.793602	1.19785		1.10743	1.11518	1.90228	1.33703			0.854261	1.64432	1.76263	1.35119		1.22669	1.49061	1.2924	1.65698			1.03593	0.293827	1.31137	1.86966
		1.0699	0.966915	0.903032	1.12797			0.247703	1.12347	0.893364	1.30006		0.347675	1.46957	1.64476	1.23851			0.723091	0.938275	1.1578	0.826589		1.17557	1.19392	0.735932	1.70957			1.3264	0.209752	1.49437	2.18716
		0.757007	0.80602	0.67757	1.36683			0.720624	1.50776	1.4325	1.33789			1.55457	2.08641	1.131			0.805758	1.33569	0.950109	1.36004		1.12647	1.13715	0.806941	1.00816			1.03885	0.347109	0.866534	1.65381
		0.664009	1.69173	0.784832	1.25074			0.705194	1.74304	0.78797	1.43987		0.665312	1.43607	1.65652	1.32707			0.795711	1.71566	1.04043	1.39565		0.897928	1.41803	1.06893	1.5011			0.646195	0.474311	0.966663	1.37786
		0.794794	1.14672	1.11156	1.3556			0.985644	1.68079	0.70679	1.23944		0.679359	1.19449	1.73295	1.35013			0.90508	0.670304	0.844695	1.33035		0.844387	1.36877	1.03395	1.10796			0.846232	0.237119	1.13558	1.88926
		0.592716	1.07098	0.933878	1.27935			0.272165	1.79336	0.563659	1.52941		0.788769	1.12769	1.50176	1.07405			1.01492	1.14539	0.608696	1.31412		0.890554	0.965797	1.02006	2.11199			0.837515	1.23084	0.763687	2.02563
		0.569798	1.02681	0.804345	1.63937			0.897042	1.42874	0.738643	1.06831		0.793544	1.57735	0.920034	1.06647			0.836957	0.997669	1.0041	1.40676		1.01832	1.56147	1.60583	1.10782			1.1083	1.46208	1.38066	1.61994
		0.962166	1.41768	0.691121	1.48524			0.657739	1.62094	1.08748	1.29881		0.860108	1.09083	0.949356	1.28847			0.715778	1.02018	0.845218	1.18892		0.965736	1.60985	0.970144	1.37265			0.927991	1.41284	1.11601	1.28527
		1.20287	1.28246	0.860476	1.01479			0.95362	1.95632	0.825693	1.72189		0.907778	1.17153	0.874193	1.14812			0.762478	1.06053	0.77264	1.42184		1.07919	1.37338	1.78299	0.71935			1.00186	1.39131	0.899232	1.47871
		0.702178	1.26495	0.879175	1.30158			1.02706	1.38397	0.665599	1.93579		0.628263	1.43682	1.17806	1.40707			0.709653	1.51976	0.745487	1.0658		0.894732	1.02442	1.11127	1.8553			0.655456	0.96233	1.18037	1.42371
		1.23023	0.894661	0.770494	1.25338			1.10485	1.15328	1.06412	1.65203		0.694665	1.76638	0.976962	0.955849			0.654494	1.82172	1.12002	1.20447		0.760173	0.934996	1.10802	0.934935				1.28055	0.552772	1.7054
		1.0658	1.26637	0.91005	1.05127			0.900004	1.0544	0.750467	1.47308		0.884542	1.24574	1.00928	1.08465			0.328838	1.37487	1.35352	1.45485		1.01742	0.920741	1.53403	1.41773			0.577964	1.04128	0.612378	1.5633
		0.971214	1.67838	1.0635	1.35396			0.922605	1.05844	1.09062	1.21348		0.696387	1.75448	1.03049	1.33608			0.814075	1.27688	2.1948	1.25482		1.3061	0.905128	1.61966	1.50823			0.90877	1.60611	1.50346	2.1052
		1.07023	1.51311	0.844323	1.27073			1.03599	1.13623	0.628244	1.6612		0.764381	1.36241	1.14822	1.64248			0.469737	1.16194	1.10689	1.61225		0.839071	1.30465	1.72202	0.806528			1.03053	1.39122	0.887942	1.37494
		0.988105	1.08678	0.680993	1.17102			1.05672	1.00157	1.14594	1.51466		0.60117	1.12704	1.35875	1.31223			0.61273	1.45311	1.41453	0.764288		0.706941	1.03944	0.918472	1.17744				1.02264	1.02766	1.57997
		0.837593	1.39791	0.612191	1.16363			0.696314	1.05933	0.711243	1.1274		0.631159	1.51	1.001	1.03083			0.957274	0.683511	1.12346	0.975655		0.949473	1.05738	0.869222	2.12705			0.999547	1.11928	1.10431	1.71802
		0.669157	0.888955	1.01932	1.39649			0.770439	1.26351	0.858814	1.77076		1.08132	1.73614	1.33282	1.16138			0.660869	1.44149	1.08048	1.10661		1.37456	1.87144	1.27311	1.7498			0.988123	0.953409	1.17756	2.40256
		0.78842	1.02295	0.680951	1.66629			0.818317	1.28181	0.810902	1.65765		0.648246	1.33275	1.09539	1.05691			0.484398	0.737901	2.42337	1.2347		0.683665	1.35646	1.26913	2.03007				1.00934	1.15419	1.65076
		0.795538	0.831647	0.891096	1.69454			0.816801	1.37545	3.20379	1.5005		0.611251	1.71784	1.3458	1.74267			0.773522	1.15122	1.0746	1.31418		0.719981	1.03566	1.34392	1.85564				0.754502	1.18292	1.53218
		1.05746	1.01549	1.10377	0.931868			1.11154	0.985358	1.4376	1.59583		0.792476	1.62316	1.32415	1.50188			0.896833	1.50453	1.3636	1.18005		0.729319	1.29769	1.0805	1.88832				1.51097	1.33357	1.72385
		1.03654	1.18761	0.722314	1.60792			1.30204	0.762435	1.70895	1.13084		0.889144	1.10505	0.861575	1.10324			0.939218	1.26685	1.02149	1.06387		1.31396	1.33811	0.931095	1.75241				1.21794	1.07749	2.40883
		1.01406	1.01334	1.126	1.0583			0.958479	1.19766	1.672	1.30199		0.744124	1.62803	1.40358	0.879236			0.571723	1.07633	1.0283	0.86162		1.16396	1.67067	0.908447	1.33568			0.86227	1.15649	1.51077	2.44142
		1.25896	0.920639	0.707094	1.91902			1.30348	0.853973	1.1166	1.05907		0.788388	1.49507	1.11773	1.2786			0.680561	0.722962	1.00952	0.813894		1.27206	0.606877	1.47581	1.97839			0.678466	0.939851	0.771474	2.00207
		0.848352	1.17016	0.916432	1.58214			0.835465	0.954705	1.12311	1.25031		0.840462	1.69508	1.32447	1.30728			0.639845	0.927974	1.04235	1.37704		1.47761	0.883346	1.30216	1.92921			1.28092	0.743287	1.35212	1.13691
		1.12726	1.4513	1.0238	1.33092			0.999595	1.19878	1.65905	0.883245		0.836242	1.16624	1.08503	1.6245			1.30781	1.04796	1.23209	1.32484		1.22207	1.85848	1.67481	1.41223			1.03395	0.872115	0.840781	0.829925
		1.10993	1.15111	1.10867	1.23782			0.977611	1.12142	1.18379	1.92433		1.10252	1.61447	0.989749	1.24199			0.876618	1.48682	0.898235	1.20978		1.60469	1.28481	1.56914	0.716819			0.78195	0.935431	1.86887	1.26075
		1.24442	0.99564	1.02163	1.54116			1.501	1.52537	0.910041	1.08842		1.13756	1.7436	1.2497	1.12526			1.00866	1.88566	1.40385	1.08657		0.443611	2.10781	0.854813	1.00908			1.19849	0.789627	1.11729	1.57872
		0.877284	1.15559	1.06651	1.60238			1.38156	1.01756	1.01068	1.70834		0.843928	1.87384	1.12786	1.43199			0.696669	1.07044	0.905097	0.945233		1.75651	1.9398	1.73702	1.14319			1.49528	1.35008	1.10709	1.98019
		1.22097	1.11436	1.17115	1.55374			0.890815	0.769285	1.0241	1.0207		1.04327	1.38913	0.978133	1.18319			1.3591	1.36764	1.29856	1.4387		1.33	2.33296	1.45955	1.17421			0.706729	0.995368	0.977441	2.24382
		1.24661	1.0993	0.973555	1.55478			1.18329	1.14619	1.83897	1.43937		1.12399	1.93088	1.37864	1.10052			1.11802	1.42166	1.35042	1.08129		0.451979	1.52801	1.1782	0.905075			0.827001	0.874686	0.960552	2.27971
		0.950689	1.03843	0.877294	2.2723			0.831569	0.913204	1.48707	1.05307		1.02903	0.989997	0.871358	1.29776			0.565253	0.760079	1.45034	1.67041		0.552291	0.728919	1.13793	0.978649			1.33021	1.00564	1.03345	2.40811
		1.22812	1.1729	0.721464	1.69359			0.947437	1.24113	1.3025	1.17794		0.723639	1.38293	1.21521	1.19679			0.702974	1.3842	1.16447	1.97539		0.968724	0.794863	1.06217	0.997733			0.793674	1.56078	1.25887	1.11322
		1.12869	1.44833	0.985777	1.55283			0.857934	1.03016	1.6265	1.21957		1.13182	1.10013	1.1352	0.767008			1.18466	1.57795	0.68015	1.15981		1.31232	1.1942	2.36402	0.911366			1.28515	0.91619	1.37541	2.34321
		1.03085	1.10823	0.990795	2.04524			0.907147	1.46165	1.13722	1.20937		0.832927	1.68435	1.16402	0.807117			0.886838	1.36023	0.825162	1.16907		0.694017	1.14176	1.35252	0.897134			1.46012	1.37936	1.46358	2.68237
		1.22698	1.4876	0.792947	2.17762			1.16235	1.65096	1.41548	1.17567		0.809341	1.15734	1.30803	0.929425			1.07023		0.885068	1.26293		1.35963	1.19398	1.51748	1.25091			1.35601	1.15985	1.33232	2.42958
		1.1399	1.05889	0.881753	1.48556			1.02388	1.00956	1.36181	1.0903		0.69872		1.4241	1.22169			0.705655		0.754842	1.65677		1.2806	1.08187	0.939173	0.948655			1.54645	1.72536	2.02023	2.79747
		1.31437	1.14447	0.739303	1.58062			1.40566	1.74579	0.985321	1.5766		0.892654		1.1651	0.717282			0.990525		0.983604	1.44001		1.59655	1.08139	1.51046	0.861835			1.13463		0.605617	2.02246
		1.24774	1.42414	0.854142	2.19554			1.01945	1.42281	0.819188	1.48813		0.97883		0.947179	1.10185			1.11569		1.03654	1.34882		0.81567	0.936889	0.941199	0.980354			1.62897	0.623169	2.12377	2.17525
		1.05435	1.28399	0.97085	1.85832			0.816148	1.09847	1.33033	1.36257		0.801862		0.952771	1.06404			0.714591		1.04109	1.62959		1.39576	1.55424	1.35398	0.99275			1.54207	1.17226	0.672154	2.48302
		0.989915	1.00599	0.817319	1.48045			1.03955	1.20895	1.51826	1.18236		0.948665		1.05397	1.49678			0.636571		1.51817	1.37255		0.798057	1.58051	1.28406	0.888054			0.528935	1.75067	2.01486	1.98469
		0.90521	1.52133	1.01599	1.74995			1.25921	1.03235	0.94464	1.30008		1.0127		1.04522	1.29618			0.777968		1.12454	0.989467		0.825391	0.883095	1.06622	1.06351				1.96256	1.78345	2.42937
		0.784763	0.923421	1.00642	1.63606			0.95491	1.59069	1.44004	1.6723		0.72691		1.27002	1.10298			1.03531		1.58077	0.716195		1.04976	1.36995	1.06582	0.910967			0.552739	1.64896	2.5786	2.41371
		0.760385	0.919632	1.30291	1.53467			1.26112	2.09625	1.27994	1.40155		1.07257		1.12184	1.41334			1.37025		1.34555	0.87958		0.982043	1.49676	1.63499	0.957357			1.4461	2.03083	1.98702	1.98938
		0.940255	1.07517	0.999005	2.13324			1.04956	1.3493	1.30531	1.34225		0.886297		1.57611	1.07279			0.769374		1.34149	1.29734		1.18061	0.983895	1.20378	1.25301			0.729608	2.50935	0.932342	2.9987
		0.701218	1.40087	1.41886	1.40147			1.09976	1.97783	1.23556	1.75927		0.669024		1.1648	1.32744			0.607013		1.78573	1.11613		1.08354	1.25009	1.31336	0.928121			1.35065	1.27439	0.928445	2.24981
		0.903701	0.972292	0.921639	1.52703			1.42725	1.3297	1.05183	0.74088		0.789503		1.12603	1.11171			0.783945		1.99358	1.23009		1.06943	1.32849	1.06289	1.09351					1.38367	1.21838
		0.855098	1.04739	1.26263	1.6592			0.896798	1.67527	1.20597	1.34053		0.854183		1.3661	1.06102			0.695659		1.21404	1.23804		0.415075	1.24125	0.926469	1.11174			1.2378		0.959588	2.6455
		1.15178	1.38603	0.803892	1.4045			0.786447	1.31016	1.6844	1.72024		0.661672		1.62192	1.26852			0.928084		1.88444	1.32952		1.36481	1.0164	1.34316	0.942171			1.52328	1.7552	1.47243	2.85729
		0.723852	0.961926	0.955161	1.71766			0.983607	0.996851	1.2363	1.11807		0.808386		1.16089	1.11435			1.15596		1.11563	1.26902		1.15682	1.32647	1.46377	1.47862			1.47847	0.600712	1.52871	2.53349
		1.44076	0.782678	1.1164	1.75036			1.28138	1.4168	1.24297	1.02575		0.770068		1.41774	1.30925			1.18198		1.10546	1.22378		1.9344	0.907157	1.47902	0.673813			1.46295	0.611935	1.22052	2.34864
		1.18351	1.09312	0.970314	1.33			0.807435	1.42757	1.45227	1.52755		0.953441		1.48871	0.806386			0.885008		0.968069	1.70184		1.47517	0.917357	1.03208	1.18416			1.49677	0.957354	0.858643	0.993628
		0.838594	1.14278	1.13684	1.86577			0.910511	1.75887	1.26506	1.22097		1.11667		1.00749	1.09897			0.748765		1.07795	1.28565		1.21245	0.62708	0.61274	0.996177			0.685118	0.987541	1.46424	3.23232
		0.681152	0.989688	1.255	1.33595			1.01712	1.63667	1.50972	1.42315		0.679945		1.49918	1.10747			0.624985		0.473407	1.59545		1.31103	1.01968	0.914879	1.04056			0.667603	1.11829	1.31023	1.92092
		1.3482	1.00705	0.710323	1.88318			0.723713	1.60925	1.16549	1.04592		0.744881		1.05716	1.1507			0.730938		1.29928	0.842519		1.55447	1.2689	1.08726	1.28117			1.06725	1.06615	1.44425	0.921391
		1.17033	1.07607	1.19826	1.56927			1.00205	1.65868	1.23606	0.555166		0.930408		0.989663	0.932399			1.79032		1.2644	1.36625		1.49288	1.25175	1.33663	0.567298			1.22337	1.22348	1.13373	2.04691
		1.21806	0.952335	1.28728	1.39428			1.2196	1.38052	1.53661	1.04425		0.930002		1.21221	1.18418			1.60184		1.07836	1.89631		1.5839	1.26283	0.791303	0.766015			0.265388	1.24565	0.838254	2.33671
		1.35356	1.3181	1.16783	1.62753			1.60005	1.78748	0.970117	1.09348		0.751866		1.21497	1.41554			0.90222		1.39014	1.48004		0.83056	0.922531	0.925681	1.01757			1.1319		0.984276	1.91392
		0.643575	1.03251	1.06476	1.49822				1.33437	1.30451	0.901996		1.20583		0.537559	1.33408			1.13718		0.18033	1.63651		1.76981	0.963618	1.58688	1.20938			1.03245	1.34343	1.78914	2.57845
		1.63268	1.07848	1.17462	1.74096			1.25942	1.76076	1.2159	1.54338		1.04599		0.841988	1.21083					1.38362	1.15229		1.42219	0.986678	1.53845	0.824384			1.20155	1.6922	1.18774	2.25558
		0.863734	0.960704	1.31597	1.41846			1.29163	1.03319	1.12672	1.41668		0.9115		0.869466	1.06478			0.554535		0.840698	1.08461		1.34178	1.0357	0.819332	1.16278			1.81218	1.68738	0.737233	2.38076
		1.61372	0.811638	1.18812	2.60227			0.654133	1.59686	1.28321	1.23091		0.806497		1.04399	1.53346			0.774095		1.34035	1.18093		1.6824	1.52445	1.64077	1.38942			0.866229	1.25881	0.833773	2.04738
		0.977363	1.44244	1.3147	1.95216			0.888765	1.27406	0.995486	0.912714		0.907973		0.983585	1.23348			1.31057		1.01947	0.97671		1.27182	0.764333	1.08344	1.67543			1.4114	1.67981	0.992464	1.5792
		0.894345	1.21697	1.14596	1.58989			1.34032	0.886439	1.32081	1.04364		0.735486		0.438695	1.43865			0.870876		1.27973	1.50461		1.51972	1.46813	1.60189	1.00261				1.06626	1.40321	2.18674
		0.969924	0.810266	0.998882	1.18528			0.954127	1.46746	1.14806	1.02711		0.824379		0.408917	0.898024			0.912724		0.619012	1.51997		1.22974	1.1178	1.23675	0.980952			1.50396	1.64205	1.31391	2.37061
		1.36846	1.0816	1.31055	1.42862			1.13434	1.5877	1.05099	0.908248		1.02599		1.04282	1.18797			0.914328		0.212241	1.40372		1.68771	1.53753	1.52393	1.49792				1.98877	1.20955	1.93845
		1.12931	1.18195	1.39352	1.46567			1.06744	1.61362	1.10598	1.21252		0.742639		0.365483	0.571864			1.29599		1.30778	1.54377		0.863246	1.01551	1.51017	1.40342			1.35977	1.2243	1.5193	1.39764
		0.932769	2.3023	1.0358	1.59156			1.24109	1.31825	1.4324	0.889402		0.8565		1.03691	1.26504			0.733664		0.947468	1.49683		0.464699	0.792116	1.02839	1.16807				0.863517	0.949438	1.02867
		0.908871	0.803769	1.26385	2.02318			1.13557	1.35007	1.22615	1.27638		0.554701		0.892876	0.909069			0.826007		1.86728	1.38684		1.11768	1.30966	1.27514	1.51193			1.7012	1.11796	1.08347	1.5115
		1.25563	1.02965	1.57147	1.62965			0.817272	1.10734	1.45829	1.00861		0.679488		0.899889	0.782463			0.765962			1.41188		0.924671	1.40762	0.742735	1.24922			1.44471	1.23813	1.42061	1.52466
		1.72156	1.13446	1.33449	1.25689			1.24967	1.29636	1.32017	1.03285		0.711415		0.897787	1.30713			0.512158		1.53099	1.46674		0.860203	2.92888	1.07991	1.45833			0.882146	1.10934	1.54986	1.41921
		0.678141	1.24038	1.0927	1.94554			1.06361	1.41435	1.0628	1.54846		0.572193		0.869187	1.3518			1.04311		1.31861	1.48089		0.782709	2.29542	1.23413	0.994359				0.529857	0.754719	1.42976
		1.06148	1.35707	1.0638	2.14127			1.02844	1.79036	1.64908	1.06637		0.814434		0.437328	1.73873			1.08051		2.49015	1.58833		1.082	1.12712	0.730448	1.27387			1.88314	1.15706	1.84761	1.32798
		1.11221	1.05282	1.31629	1.29261			1.21152	1.83322	1.65278	1.55072		0.643497		1.11886	1.75493			0.689773		2.61608	0.597968		0.749547	2.32761	1.15871	1.08995			1.94099	0.830094	1.34628	1.39676
		1.01499	1.06881	0.883129	1.72893			1.19049	1.19746	1.42808	1.61235		0.469142		0.735374	1.26616			1.27454		1.18885	1.37031		1.50704	1.88835	1.13922	1.17586			1.96678	1.36534	1.8353	1.35985
		0.592105	1.40018	1.14918	1.94292			1.25698	1.61019	1.35628	0.844852		0.842999		1.05727	1.14293			0.544229		1.09596	0.735873		1.06297	2.00629	1.09407	1.24617			1.60517	0.987419	1.29358	1.33708
		0.636189	1.84959	0.853766	1.71394			1.36917	1.09541	1.38041	1.31899		0.985203		0.321488	1.82638			1.20463			1.34419		0.833676	1.48942	1.2044	1.31361				1.26056	1.03466	1.31724
		1.16044	1.4478	0.940865	1.69709			1.15671	0.843506	1.50571	1.36139		0.602923		1.38342	1.22552			0.984736		0.951221	0.476486		1.05338	1.52416	1.16065	1.11765			0.987411	1.67689	1.41055	1.80441
		1.00744	1.19209	1.14343	2.13526			0.770237	1.17935	1.11824	1.58798				0.731367	0.904038			1.28087		1.19531	1.14441		0.930008	0.864181	0.754642	1.12804			1.55847	1.25033	1.5029	1.04602
		0.661008	1.64123	1.0683	1.46144			0.907485	1.69124	1.0623	2.38589		0.712167		2.44924	1.19213			1.08802		1.08296	1.3343		0.920723	1.67394	1.28117	1.2014			0.822076	1.64813	1.03175	1.27397
		0.92784	1.16985	1.54977	1.26969			0.795775	1.26669	1.26216	0.6861		0.895292		1.44977	1.70136			1.35367		1.185	1.24297		1.01481	1.48894	1.58546	1.03634			0.949082	1.42607	0.94622	1.07554
		1.07569	1.36467	0.824213	1.41195				1.8676	1.75204	1.22656		0.834144		0.97628	1.16161			1.23228		1.59677	1.39265		0.907047	1.54692	1.55683	1.09687			1.02151	1.53784	0.975001	1.77587
		1.13396	1.51908	0.928272	1.06987			0.79163	0.895991	1.22543	1.44272		1.07116		1.05786	1.74356			1.06228		1.80854	1.11885		0.542413	1.34828	1.24843	1.15386			0.948459	1.00529		1.65894
		0.951032	0.963318	1.06318	1.22187			0.69577	0.883166	1.0925	1.60856		0.749015		0.708636	1.56481			0.855294		1.68641	1.1179		0.675377	0.872124	0.745909	1.22258			0.826725	0.683913	0.997693	1.42171
		0.976618	1.74673	1.2066	1.18617			0.883931	1.2537	1.07172	1.46462		0.904841		2.67527	0.889492			1.00358		1.05692	0.717593		0.544561	0.872337	1.4023	1.03423			0.748883	1.70475	1.01906	1.61626
		0.726478	1.72153	1.08399	1.21177			0.719842	1.69719	1.64694	1.13082		0.721806		0.935127	1.21927			0.836027		1.04039	1.73314		0.910301	1.80096	0.797938	1.28735			0.811168	1.53978	0.279964	1.50668
		0.840863	1.80177	1.18581	1.46119			0.638314	1.86417	1.67446	1.68513		1.00398		0.792837	1.65098			1.64825		2.22837	1.25202		0.938853	1.08771	1.27854	1.21657			1.07761	1.4173	1.1408	0.975426
		1.02481	0.832082	0.952772	1.18971			0.761343	1.96372	1.20897	1.16125		0.980567		0.832247	1.72592					1.46898	1.06309		0.98524	1.55535	1.49091	1.03811			1.04984	1.6248	1.14349	1.76667
		0.821064	0.982094	1.33231	1.41206			0.483201	1.37741	1.40455	1.70897		0.894415		0.874722	1.89747			1.00032		1.02451	1.14347		0.675859	1.13883	1.34882	1.29354			1.14354	0.824947	1.27412	1.43365
		0.77849	1.55683	1.14743	1.15353			0.517256	1.58278	1.38487	1.24304		0.698143		1.38014	1.30324			1.35127		2.06313	1.02119		0.853787	1.84599	1.33029	0.968944			0.830384	1.08599	1.06843	1.22113
		0.705089	2.37137	0.869065	1.17712			0.668523	0.933907	1.69394	0.99829		0.685629		1.20561	1.56149			0.885724		1.57906	1.18702		1.14396	0.675263	0.897354	1.12259			0.839584	1.28384	1.73774	1.40821
		0.999324	1.28065	1.30138	1.2545			0.708258	1.53207	0.992969	1.24738		1.4705		1.3355	1.32359			1.15282		1.79605	1.80573		1.20091	1.13391	1.14833	1.3745			0.715545	0.834366	1.63675	1.31953
		0.852329	1.18279	1.28046	1.45398			0.791844	1.2955	0.77141	1.18555		1.0049		1.07454	1.26575			1.07061		1.47605	1.08636		1.12627	1.28479	0.780031	1.60092			0.781407	2.08542	1.07573	0.756448
		1.10082	1.45209	1.34177	1.60209			1.09043	1.62041	1.3294	1.26552		1.26735		0.965245	1.21434					1.48189	1.42491		1.09162	1.12372	1.10722	1.16161			0.880476	1.45663	1.79337	1.14736
		1.09061	1.08819	1.0711	1.68466			0.595623	1.37232	1.28651	1.37296		0.879958		1.53027	1.56823			1.35215		0.686599	1.04043		1.31213	0.626251	1.2977	1.51429			0.8529	1.19736	1.29606	1.24185
		0.83988	0.970256	1.10857	1.27885			0.800989	1.37909	1.04865	1.18231		1.21488		1.25917	1.23755			1.09745		1.48737	1.40596		1.1246	1.27573	0.954289	1.58569			0.730146	0.90187	1.59018	1.17917
		1.18472	1.33385	1.2443	1.47094			1.21338	1.62842	0.968597	1.45781		0.979489		1.00264	1.01517			0.775802		1.62819	1.44072		1.27977	1.48093	1.51532	1.4564			0.77678	1.19959	0.846063	1.47041
		0.736706	1.05118	0.853975	1.93254			0.963228	1.13838	1.41607	1.45111		1.06527		1.31732	1.3262			0.606165		1.7401	0.973641		0.5974	1.50502	1.51136	1.24087			0.501341	0.87242	1.52293	1.55986
		0.994184	1.3554	1.23617	1.02854			0.668966	2.02214	1.42656	1.09341		1.24031		1.25189	1.23807			1.424		1.55538	1.16185		0.931821	1.42666	1.23141	1.57531			0.958621	0.619061	1.86057	1.47876
		0.913802	1.75548	1.22348	1.56876			1.17078	1.13088	1.47326	1.44047		1.21768		1.51721	0.991977			0.727102		1.74302	2.27903		1.00396		1.27172	1.4955					1.41025	1.38196
		1.33191	0.668823	1.05073	1.58495			1.24668	1.14794	1.01129	1.27129		1.02578		1.12687	1.40006			1.07296		0.990138	0.722208		0.605353		1.28622	1.12058			1.18079	0.908025	1.11542	1.89932
		0.964954	1.16484	1.32373	1.67443			0.845205	1.96706	1.45472	1.42984		0.741384		1.16125	0.842046			1.48554		2.07218	0.925048		0.590628		1.03704	1.47447			0.684392	0.890406	1.2387	2.08782
		1.01655	1.1739	0.985733	1.17878			1.12713	1.25492	1.27873	1.35288		1.04549		1.10253	1.11944			0.910093		1.56713	1.16255		0.917518		1.23191	1.42931			0.715484	0.52309	1.1891	1.21426
		1.13303	2.04456	1.20221	0.730306			0.891419	1.08398	0.917588	1.21398		1.16081		1.07556	1.12616			1.24512		0.82033	1.18823		1.41823		1.06288	1.45314			0.960975	0.83242	1.40883	1.30713
		0.74376	1.46917	0.990118	1.38333			1.20616	1.09397	1.27011	1.33061		1.32731		1.14703	1.04956			1.26311		0.813746	1.11753		1.10885		1.58038	1.2792			0.920183	0.908397	1.31178	2.22102
		0.892397	1.08347	1.33809	1.74438			1.01301	0.853472	1.60339	1.31848		1.08665		1.34778	1.25458			0.868583		1.22171	1.04868		1.07479		1.09819	0.84474			1.02335	0.886909	0.801312	1.54895
		0.903925	1.7637	1.15402	1.42392			0.956425	1.43741	1.23587	1.23996		1.0222		1.24161	0.817114			0.927674		1.14366	1.21958		1.20623		1.16818	0.806278			1.10411	0.920493	1.45686	1.41491
		0.91259	1.2544	0.980972	1.56316			0.94763	1.81633	1.556	1.4654		0.875395		1.5888	0.867855			0.918963		2.22476	1.34539		0.834844		1.4203	1.22397			1.10657		1.64069	1.74974
		1.02432	1.55386	1.06346	1.62768			1.15395	1.38105	0.976266	1.35031		1.05937		1.04297	0.608937			1.19943		1.19234	0.80456		0.373433		0.932677	0.847456			0.866812		0.678248	1.46981
		1.00996	1.89902	1.12813	1.96267				1.35717	1.18356	1.45532		1.28326		1.49718	0.856369			1.34755		0.808774	1.42657		0.951323		1.33926	0.855519			0.625516		1.27887	1.7814
		1.26699	1.16233	0.936837	1.65257			0.658526	1.43436	1.00764	1.23254		1.33266		1.01474	1.10041			1.37232		1.20257	0.822766		0.757228		1.30752	0.919304			1.12574		1.60805	1.57429
		0.812932	1.22292	0.820585	1.599			0.656094	1.79415	1.10057	1.92718		0.951317		1.0562	0.850057			1.40464		0.674646	1.32562		0.993054		1.68142	1.93007			0.64049		1.26534	1.66005
		0.691691	1.01262	1.07411	1.60754			1.10615	1.29884	1.85843	1.65254		0.845147		1.21844	1.69654			0.93151		1.22855	1.00707		0.822209		1.04163	1.59105			1.05676		1.8589	1.55152
		0.914129	1.32012	1.13784	1.22037			0.863419	1.04993	1.17136	1.61706		0.962489		1.1862	1.25073			1.0609		1.28386	1.31376		0.653582		1.24456	1.19715			1.24442		1.43743	1.67509
		1.05824	1.11609	1.01073	1.5381				0.647414	1.37705	1.07585		0.789139		0.969787	1.17466			0.942612		1.15264	1.29518		0.751319		1.09495	1.63788			0.442195		1.3554	1.45312
		0.943008	0.949152	0.931842	1.22254			0.825259	1.23836	1.2443	1.48457		1.46796		1.11752	0.849962			1.01471		0.992676	0.835435		1.24792		0.887202	1.62237			0.614065		1.40211	2.08447
		1.15425	1.2517	0.994304	1.22369			0.943224	1.14355	1.20363	1.53302		1.47836		0.894509	1.38159			0.952098		0.921146	1.60818		0.825382		0.667363	0.942399			0.844671		1.10247	1.88521
		0.784987	0.840863	0.913415	1.4427			1.02031	1.43796	1.24272	1.34232		0.977069		0.787904	1.67783			1.29208		1.14034	0.992934		0.687105		0.939525	2.17791			1.53665		1.40396	1.54463
		1.21538	1.06501	1.03273	1.2494				1.19848	1.44353	0.904359		1.05618		1.05765	1.19046			0.908928		0.807811	0.585754		0.806762		0.742922	1.79001			1.35733		1.1424	1.55278
		0.805385	0.970939	0.874151	1.59607			0.785107	1.40709	0.814114	0.943674		1.79804		0.96102	1.39475			0.91846		1.06128	0.786112		1.02228		1.33928	1.9076			1.20756		1.80091	1.57271
		0.747276	0.840531	1.03347	1.7141			1.82982	1.19086	2.01454	1.469		1.48611		0.995395	1.37593			1.36163		0.956309	0.730912		1.43833		0.780192	1.6148			1.123		1.50948	1.44117
		0.887453	0.875143	1.13011	1.74674			0.824707	1.30059	1.54585	1.32507		1.47745		0.82439	1.42186			1.34044		0.755995	1.00813		0.620869		0.891168	1.53375			1.15342		1.89511	1.8454
		1.28203	0.977954	1.23983	1.51366			1.06253	1.88534	1.14165	1.51168		0.90746		1.09691	1.32736					1.65815	1.19527		1.39465		1.14479	1.64071			0.832278		1.74157	1.46511
		0.78113	1.3215	0.992036	1.61555			0.876219	1.32149	0.782564	1.19132		1.02915		0.86577	1.62129			1.05943		1.10873	1.27535		0.84544		0.956027	1.64844			1.0762		1.40541	1.66503
		1.14144	0.892089	1.04771	1.56744			0.92163	1.19895	0.915605	1.49499		1.44784		1.3376	1.75847			0.889001		1.90009	0.679793		1.27208		1.34382	1.82145			0.684142		1.36582	1.62844
		1.64512	0.689759	0.961915	1.33101			0.941273	0.945502	0.920601	1.33949		1.34152		1.38827	2.07131			1.56829		1.21175	1.21943		1.244		0.929594	1.57364			0.650798		1.84687	2.134
		0.935692	0.979348	1.16572	1.96424			1.06748	1.15626	0.793382	1.57445		1.41114		1.16981	1.38131			0.782008		1.3894	1.88659		0.858328		1.35888	1.50964			0.721059		2.00326	1.37047
		0.677092	0.913758	1.65681	1.73335				1.57739	1.02262	1.27616		1.26219		0.991515	1.19805			1.64899		1.83207	1.02505		1.36223		0.933004	2.95427			0.945319		1.45598	1.85044
		0.76361	0.974839	0.882002	1.25042			0.943051	2.50702	1.12766	1.40948		1.13916		0.906618	1.51728					0.644096	1.30264		1.38929		1.79084	2.38261			1.08018		1.4809	1.37579
		1.01423	0.998923	1.26524	1.59877			1.13873	1.05923	1.35707	1.48636		1.06341		1.4616	1.17331			1.21795		1.05756	1.13859		0.990316		1.10921	1.16467			0.669373		1.00576	1.12428
		1.2962	0.992525	1.02898	1.49159			1.08876	2.20823	0.83425	1.07817		0.983794		1.01526	0.966584			1.38117		1.78542	0.940501		1.16115		1.41788	1.7194			1.0413		0.716226	2.06813
		0.709034	1.00335	1.05907	1.42208			0.963431	1.68409	1.08044	1.40032		1.07801		1.04706	0.895701			1.11281		1.01584	1.36586		0.827687		0.891314	1.61278			1.00444		0.8183	1.47396
		1.04253	1.10873	0.868965	1.27476			1.21765	1.53509	1.23659	1.28977		0.881105		1.28166	1.27025			1.27078		1.76545	1.48108		0.950812		0.870847	1.80099			0.965979		0.448933	1.32714
		1.13499	0.891304	1.02259	1.46407			1.06583	1.5004	1.96316	1.91047		0.7109		1.09889	0.901317			1.23434		1.70193	1.4891		1.06672		0.362558	1.33946			0.612048		0.918509	1.55227
		0.539196	1.13225	0.567109	1.98603			0.937417	1.11107	1.48115	1.47068		0.747193		1.11665	0.905531			1.04812		1.16736	1.896		0.955832		0.671995	1.72093			1.06602		0.900724	1.92115
		0.809053	1.25457	0.893448	1.72856			0.952246	0.897412	1.05879	1.56588		0.82005		1.42348	1.12943			1.61321		1.38809	1.20778		1.16587		0.702091	1.63417			0.981189		2.07785	1.79341
		1.16323	1.36007	1.47099	1.5763			1.0333	0.974646	1.11158	1.5701		1.0953		1.05955	1.29241			1.02569		1.70039	1.01684		0.702758		0.366691	1.07303			0.866153		0.783802	1.80968
		0.673934	1.01185	1.11309	1.53869			1.09344	0.88719	1.10732	1.85759		1.02087		1.46646	1.06207			1.0495		1.26368	1.04586		1.05856		0.506956	1.57628			0.970892		0.945968	1.80982
		0.762309	1.40359	1.20287	1.45844			0.873088	1.22014	0.954168	1.13104		1.1948		1.16193	1.19771			1.2462		1.77411	1.32027		1.46609		0.959691	1.18194			0.923917		1.57059	1.95738
		0.759955	1.01373	1.15321	1.51036			1.19789	0.810055	1.72648	1.55962		0.914747		1.17007	0.976428			1.36476		1.9311	1.29262		1.03082		0.79994	0.922538			0.977049		0.822875	2.19646
		1.00275	1.00676	1.24081	1.57392			1.05813	1.34256	1.8616	1.65876		0.566107		1.17926	0.973103			1.04238		1.38034	0.933456		0.915034		0.700666	1.53799			0.636955		1.0257	1.61621
		0.886292	0.793281	0.991848	1.38292			1.05835	0.938076	1.3758	1.94097		0.999065		1.00509	0.874754			1.253		1.23602	1.77168		0.670039		0.515524	1.06843			0.757395		0.802815	1.48794
		0.654851	1.20856	1.13236	1.51805			0.897109	1.071	0.786588	1.41012		0.75222		1.03119	1.12015			1.29889		0.678911	1.41214		0.945508		0.49731	1.99192			0.733893		1.5678	1.85184
		0.884345	1.46405	1.52457	1.40584			0.930884	1.51442	1.50555	1.74865		1.23597		1.00184	0.679318			1.13135		0.91799	1.00442		0.940847		0.708314	1.442			0.852191		1.23809	2.41419
		0.841205	1.442	1.14862	1.56408			1.04002	1.2859	2.04235	1.17786		1.04725		0.77485	1.32019			1.30419		1.06456	1.52196		0.916882		0.743745	1.88104			1.36632		1.42988	1.59286
		1.10471	0.96845	0.910357	1.41912			0.83499	1.17118	1.15194	1.26311		0.928502		1.0531	0.998056			1.05087		1.30799	0.991787		1.07318		0.434835	1.34207			0.727783		2.03579	2.0448
		0.864384	0.834151	0.912054	1.40461			1.11785	1.00742	1.66786	0.927453		0.890756		0.824574	0.671779			0.853921		0.779495	1.00125		0.906059		0.579528	1.61828			0.861634		1.54175	1.26549
		1.24002	1.27809	1.10455	1.7144			0.890473	1.62099	1.26403	0.774577		0.803605		1.49325	1.02882			1.43241		1.53706	1.29447		1.27053		0.626491	1.01063			1.30959		1.06622	1.71844
		1.08899	1.05677	0.932866	2.19422			1.51719	1.64685	1.64436	0.864985		0.766256		1.62976	1.03449			1.25413			1.42002		0.720293		1.29343	0.840573			0.758072		0.848469	1.71952
		0.943406	0.925622	0.949418	1.42722			1.13457	1.77334	1.37348	0.994709		1.56983		1.0533	1.32701			0.796278		0.98275	1.19056		0.605102		0.575289	1.28738			0.637147		0.308103	1.93044
		1.08028	0.768679	0.875681				0.98675	1.49214	1.6836	0.874342		1.71664		1.03713	1.48381			1.18242		0.950109	1.09814		0.652359		1.15223	1.21194			1.27767		0.789981	1.38868
		0.843163	1.13429		1.88774			1.32716	1.14211	1.32183	0.761247		1.41172		1.14725	0.816194			0.14052		0.793462	2.17999		0.696036		0.892432	1.43369			1.00661		0.863253	1.43905
		0.734917	0.993532	0.84993	1.4291			1.12709	1.32919	1.04324	0.87058		1.29325		1.38095	1.14391			0.900591		1.46085	0.955229		0.582749		1.19288	1.2038			1.09595		0.887419	1.98975
		0.893134	1.17412	1.0108	1.65278			0.940069	1.30095	1.30169	1.16673		1.36566		1.16943	1.1423			1.23696		0.815862	1.2107		0.555444		1.08421	1.02286			1.14813		0.330921	1.00437
		0.711785		1.05719	1.59136			0.938612	0.74561	1.58731	1.01629		1.41758		0.769813	1.34777			1.04822		1.13571	0.750374		0.852766		0.915604	1.3783			1.20153		0.609967	1.16792
		0.839688	0.976726	1.06754	2.47712			1.23651	1.29997	1.32771	0.97241		1.31576		1.4247	1.10707			0.765051		0.948566	1.25271		1.02747		0.75199	1.34701			1.54644		0.671227	1.44662
		0.798261	1.20269	1.28773	1.78241			1.12124	1.66344	1.51022	1.18359		1.4382		1.61381	1.20309			1.02189		0.932867	1.29598		0.779179		0.538506	1.55769			0.67475			1.08176
		0.789161	1.23704	0.904898	1.66948			0.9182	1.11284	2.01442	1.14163		1.43814		1.1748	0.957084			1.00301		0.685496	0.734925		0.817743		0.538307	0.964953			0.973331			0.885294
		0.884903	0.705625	0.997225	1.78706			1.36292	0.97494	1.4769	0.811708		1.52527		0.720154	1.18238			1.15563		0.705602	1.32696		0.812909		1.00586	1.31268			0.679093		0.770242	1.8156
		0.778698		0.802928				0.910684	1.53998	1.35888	0.890151		1.28171		1.34366	1.14468			1.25736		1.18231	1.00734		0.872727		0.497367	1.58166			0.742501		0.415621	1.8963
		0.852597	1.49929		1.74411			1.34186	2.08882	1.42478	0.86332		1.37285		1.28181	1.40099			1.15287		1.32667	1.86595		1.23457		1.08569	1.6208			0.979964		2.08628	1.67685
		0.52974	1.53809	1.07739	2.37591			1.05587	1.40407	1.36776	1.29709		1.33862		1.1463	1.21596			0.592404		1.1741	1.72194		1.43772		0.555232	1.14636			0.818836		1.84427	1.74931
		0.53562	1.408	1.03813	1.55599			1.03856	1.09144	1.27689	1.29917		1.47154		1.05684	0.817353			0.716694		0.668765	1.27624		0.670211		1.02631	1.21953			0.516238		0.635441	1.78821
		0.692367	1.17525	1.10263	1.82611			0.879903	0.926879	1.2755	1.51044		1.58933		0.923828	0.915733			0.588493		0.945622	1.68121		1.19438		0.966392	1.33439			0.892875		1.08339	2.15583
		0.789265	1.31943	0.692508	1.25714			1.02233	1.32599	1.5428	1.80804		1.04394		0.81781	0.858159			1.04036		1.0409	1.36431		1.06866		1.37375	1.0029			1.28908		1.70614	2.01128
		1.13261	1.36207	1.05465	1.36414			1.06111	1.40783	1.24575	1.24756		1.10143		0.96591	1.02807			0.904499		0.978668	1.52965		1.00283		1.17926	1.53007			0.794274		1.00342	0.816693
		1.09998	1.37415	1.03265	1.39147			1.08561	1.84513	1.48619	1.16442		0.418276		0.94792	0.968128			1.10013		0.841532	1.16025		0.850812		0.958636	1.19777			0.827098		1.16012	2.61944
		0.614479	1.13878	0.62376	1.19508			0.932566	1.45746	0.98564	1.25676		1.07333		0.845625	1.46947			1.09055		0.900742	1.09003		0.891266		1.02232	1.2914			1.0745		1.20085	1.93115
		0.912717	1.28256	1.14321	1.17739			1.02858	1.30319	1.28146	1.72508		1.1219		0.812775	0.626609					0.75026	1.28825		0.63212		1.49011	1.25535			0.74937		0.450511	1.88359
		0.757116	1.45962	0.882042	1.33149			1.11112	1.38738	1.19221	1.56653		1.26218		0.731385	1.5424			1.01152		0.883747	1.32948		0.359864		1.43183	1.26395			1.68333		1.1897	1.65649
		0.82841	0.878719	0.824314	1.2982			1.02236	1.78735	1.54316	1.13109		0.970301		0.794375	1.1876			1.04049		0.989937	1.22754		0.914298		0.90628	1.55188			0.91668		0.42242	1.90285
		0.729593	0.845761	1.01849	0.899951			1.18485	1.1741	0.749337	1.14169		1.20716		0.672565	0.801731			1.12478		1.05779	1.42073		0.917996		1.13106	1.43109			0.683722		1.17496	2.18867
		1.08087	0.941239	1.41463	1.15451			1.15039	1.04821	1.41703	1.17899		1.00428		0.517286	0.851724			1.09571		1.03781	1.00571		0.578893		1.11438	1.10415			1.47834		1.8488	2.56699
		1.06413	1.25489	0.713276	1.46893			0.760903	1.06465	1.48775	1.95508		1.05976		0.634428	0.824522			0.900953		0.566389	0.93882		0.811866		1.08375	1.02886			0.998712		0.484414	2.38625
		0.828374	0.900467	1.06486	1.40775			0.978342	1.5498	1.29904	0.946286		1.14923		0.729938	1.16861			1.01924		0.603299	1.10062		0.687932		0.942957	0.8305			1.16052		0.890549	1.97624
		1.15395	1.042	0.900646	1.60471			1.14202	0.976679	1.60737	1.36252		1.23262		1.02963	1.04094			0.701377		0.449974	1.06702		0.599726		1.24905	0.908867			0.868919		1.0129	1.9469
		1.02649	1.1425	1.12338	1.65973			0.961252	1.85797	1.36386	1.26897		1.01087		1.17303	1.38851			1.281			1.21613		1.0246		1.02768	1.17307			0.745516		1.17198
		1.20664	1.34536	1.13859	1.12558			1.23224	1.2888	1.55516	0.925422		1.20794		1.39525	1.29166			1.11742			1.24346		1.16969		0.941212	1.0562			0.896026		1.887
		1.07688	1.23534	1.53439	1.14547			1.16905	1.37365	1.11547	1.26488		0.928683		1.30257	1.47043			0.928622		0.731926	1.38982		1.13123		1.50846	1.01132			0.934462		1.09493	2.24018
		0.909309	1.3536	0.984272	1.34129			0.985838	1.6473	0.721997	1.53041		1.51962		1.30987	1.26734			0.811928		0.840707	1.19633		0.263436		0.920535	1.15248			1.08171		1.15545	2.29564
		1.00315	1.3296	0.784281	1.23093			0.949794	1.02192	1.17353	1.35119		1.45171		1.07332	0.779161			0.879161		0.954861	1.58383		0.721881		0.984729	0.635942			1.24606		1.58706	1.9194
		1.22798	1.19717	1.06056	1.7912			0.939953	1.1397	1.01499	1.40702		1.24933		1.16128	1.2857			0.652822		1.20322	1.55839		0.683038		1.16162	0.371814			0.861583		0.817347	1.9433
		0.601396	1.11325	1.31042	1.25113			0.775508	1.1718	0.795221	1.10234		1.36282		1.36964	1.01048			1.0141		0.73618	1.63277		0.799914		1.54586	1.04112			1.21812		1.14632	2.0031
		0.714692	1.31138	0.899378	1.30124			0.801343	1.0387	1.68348	1.11434		0.787461		1.00505	0.997368			1.04117		1.21909	1.3207		0.710521		1.15228	1.1499			1.14377		0.894766	1.27365
		0.637091	1.27403	1.04726	1.35139				0.794672	0.92104	0.799202		1.08717		1.07257				0.78474		1.12267	1.83536		0.660443		1.28436	1.15356			1.23469		1.11368	1.07102
		1.08953	1.46619	1.25442	1.25455			1.18762	1.18674	0.536763	1.04722		1.46198		1.57534				1.16097		0.737287	1.6629		0.908448		1.1396	0.777554			0.76243		1.11297	2.29611
		0.885146	0.841279	0.920763	1.53296			0.654586	1.16769	1.034	1.42834		1.3584		1.11701				1.21516		1.43698	2.284		0.882718		0.889946	0.900866			0.944076		1.08411	1.66499
		1.01635	1.3421	0.790919	1.71597			0.811269	1.27382	2.21093	1.695		1.31596		1.27842				0.858923		0.679301	2.04993		0.746947		1.33794	0.784728			0.568652		1.49344	1.9161
		0.768058	1.35533	1.3278	1.15869			0.804079	1.20972	1.17907	1.24899		1.11263		1.29371				1.13074		1.24417	1.75183		1.28169		1.0022	0.979775			0.522864		1.19568	1.26807
		1.08807	1.16075	1.06207	1.06701			0.621697	1.34766	1.49735	0.73846		1.4216		1.21338				1.3739		1.52716	1.382		0.878262		1.1128	1.22556			0.500737		1.36084	1.36939
		1.05674	1.28235	1.27283	1.07928			0.86145	1.2016	1.14285	0.996785		1.34405		1.19167				0.954791		0.997901	2.04627		0.3153		0.852507	1.37348			0.723664		1.29934	2.05977
		1.15684	0.844388	1.13087	1.55181			0.954853	1.40215	1.31046	0.92371		1.29192		1.3823				1.2481		1.25473	1.76259		0.888342		1.17587	1.03735			0.663985		0.899424	1.7076
		0.755264	0.792949	1.32475	1.53462			0.707739	1.34445	1.28476	1.05762		1.35556		1.38252				0.933747		1.24089	1.76282		1.35787		1.08664	1.46398			0.830155		0.625182	1.77227
		0.888122	0.969763	0.705677	1.23161			0.866999	1.1493	1.30458	1.24239		1.1764		1.26279				0.859193		0.943115	1.39201		1.07295		1.25415	1.00995			0.74809		0.871787	1.46708
		1.11312	0.808689	1.14304	1.65448			0.816994	1.66718	1.32021	1.33124		0.791742		0.942404				1.23402		1.06615	1.35724		1.35861		1.422	1.17353			0.424866		0.747001	0.982264
		1.00756	1.10772	1.03232	1.57082			0.628469	1.33158	1.77681	1.12312		1.00587		0.928838				1.34363		1.17823	1.29864		0.927411		0.690794	1.15722					0.675112	2.00299
		0.768366	0.794216	1.21756	1.16856			0.772879	1.22948	1.49636	1.01738		1.07738		1.25757						1.1094	1.4828		0.543252		0.746131	1.12064			1.09325		0.829068	1.20135
		1.00166	0.795925	0.899348	1.08674			0.82822	1.23806	2.18305	1.20378		1.15924		0.938401				0.700934		1.34127			0.918657		0.915428	1.18848			1.10827		2.14821	1.93227
		0.779997	0.851628	1.21004	1.75226			0.929139	1.18817	0.845997	1.16673		1.14584		1.02259				1.30731		0.720747			0.939268		0.7672	0.909101			1.05006		1.87828	2.0257
		0.997896	1.42134	0.925796	1.41535			1.17673	1.22048	0.931062	1.18882		0.765843						1.04523		0.797182			0.886833		0.431837	0.992297			0.841307		1.95199	1.15309
		1.03179	1.06829	1.08393	1.59207			0.931672	1.52059	1.1598	1.46981		0.925381						1.67839		1.14285			1.02271		0.689844	1.23176			0.629961		0.924064	2.06481
		1.64443	1.05974	0.738014	1.25951			0.89468	1.10719	1.35179	1.31001		1.10618						0.963001		0.677443			1.04506		1.045	1.15813			0.66398		0.947079	1.78171
		0.568639	0.983224	0.840705	1.17931			1.14327	0.71049	1.41467	1.00926		1.10305						1.11216		0.865253			1.1233		0.832628	1.29443			0.584846			2.05304
		1.09983	1.22216	0.717091	1.07727			0.968784	1.44767	1.22762	1.15384		1.11217						1.20395					1.02296		1.2749	0.76383			0.511952			2.20038
		0.716182	1.40569	0.611115	1.4169			0.755879	0.414518	0.963498	1.15643		0.689428						0.665142					1.01621		1.03091	1.3906			0.822532			1.12553
		0.899483	1.41931	0.69855	1.86159			0.983453	1.45626	1.24622	1.07019		0.914224						0.860463					0.844338		1.06315	0.838708			0.82723			1.30341
		0.925737	1.01163	1.12242	2.09596			0.891636	0.990074	1.31847	1.19109		1.00911						0.587519					0.892062		1.27397	1.42536			0.730266			2.28039
		0.992441	1.03329	0.556912	1.349			0.591429	0.529465	1.79604	1.35025		0.905962											0.951952		1.17044	1.0051			0.857297			2.31425
		1.03465	1.00306	1.05857	1.8257			0.969918	1.4447	1.12778	1.33303		1.36695											0.733063		0.867702	0.715561			0.853549			2.58073
		0.914869	0.755797	0.938719	1.94727			0.804312	1.1361	1.62585	1.31111		0.791048											0.710749		0.664906	0.878515			0.622848			2.02128
		1.17306	1.23894	0.841367	1.61542			0.609762	0.844179	1.39001	1.42051		1.02931											0.987066		1.22755	0.895866			0.578654			2.22368
		0.7927	1.15968	0.934149	1.73547			0.680835	1.69485	1.03243	1.09995		0.872178											0.514294		1.13109	0.9873			0.841925			2.41206
		0.918536	0.954839	0.929596	1.86142			0.724358	1.15846	1.6002	1.1324		1.30494											0.453492		0.881759	1.34631			0.747248			1.40229
		1.07072	1.43336	0.949247	1.44256			0.857373	1.34583	1.27092	1.71874		1.10587											0.743766		0.975342	1.09438			0.905228			2.31318
		1.40084	1.34709	0.985184	1.87199			0.748435	1.33859	1.69663	1.39712		1.00601											0.993315		0.845186	0.694878			0.511177			1.779
		1.23579	1.67281	1.19101	1.29951			0.643182	1.05724	1.36932	1.38599		1.15511											1.1825		0.940105	1.02363			0.644957			1.78128
		1.63468	0.905475	1.02764	1.68174			0.915812	1.5149	1.75305	0.827485		0.909974											0.724392		0.69792	1.31851			0.697963			2.11768
		1.10606	0.887547	1.17632	1.27083			0.724139	1.20755	1.5654	1.61267		0.784063											0.825886		0.591938	1.00211			0.668675			1.61685
		1.09392	1.34438	1.096	2.05869				1.77486	1.97574	0.68487													1.05754			1.19533			0.598476			2.21789
		1.04452	1.08203	1.27497	1.79712			0.754123	1.99669	1.52817	1.49245													0.708663			1.06667			0.852225			2.12431
		0.898165	1.84737	0.635929	1.63319			0.967234	1.38753	1.31338	1.9437													1.14662			1.44297			0.852874			1.90587
		1.34824	1.25756	0.740501	1.30822			0.782745	1.93918	2.30399	0.827713													0.645164			0.973386			0.940898			1.37181
		1.0587	1.19838	1.19577	1.58185			0.671784	2.06614	1.83844	1.46612													0.597245			1.07013			0.785389			1.12095
		1.51273	1.13423	1.00663	1.24889			0.774362	1.3779	1.66175	1.15584													0.921943			1.48628			0.915511			1.17429
		1.28006	1.55278	0.989186	1.10984			1.157	0.991197	1.32397	1.56154													0.840588			1.09307			0.953407			0.800081
		1.26204	1.25088	1.11523	2.18305			0.966672	1.15027	1.76706	1.29044													0.856776			1.13993			0.979917			1.23868
		1.06206	1.0929	0.86625	1.65774			1.1405	1.49473	1.72369	0.887142													1.1077			0.789191			0.839884			1.07666
		1.23505	0.951342	0.877588	1.58787			0.946114	1.71807	1.66821	1.34143													0.556611			1.23172			0.915519			1.32577
		1.16406	1.44373	0.921531	2.25389			0.967431	1.3371	1.7054	1.21296													0.648502			0.855043			0.877644			1.1083
		0.975688	0.799804	0.88501	1.64896			0.824971	1.60152	1.33591	1.07121													0.843877			1.51246						0.900531
		1.34015	1.35159	1.21209	1.38365			1.05203	1.55254	1.19955	0.602378													1.63191			1.41542			1.12523			0.886541
		1.09405	0.908587	1.38152	2.03709			1.0427	1.5823	1.24936	0.768567													1.11754			1.27944			0.963089			0.929417
		1.17321	0.916141	0.824844	1.96828			0.958719	1.45019	0.959052	0.938268													1.17174			1.5546			0.594442			1.5907
		1.37168	1.51899	1.25186	2.1165			1.12212	1.24082	1.07949	1.09339													0.901044			1.41893			0.794053			1.22944
		0.968693	0.887124	1.02066	1.59862			0.762221	1.57992	1.08705	0.773453													1.34652			1.05587			1.21512			0.9095
		1.42177	1.19449	1.42312	2.26211				1.30084	1.00328	1.1956													0.748467			1.15415			1.61087			1.31517
		1.04796	1.1283	1.41834	1.51299			1.35746	1.14496	1.6176	1.07028													1.19129			1.26624			1.25573			0.882576
		1.36414	0.945352	1.10902	1.35696			0.853879	1.38152	1.35439	0.737982													1.06538			0.952718			1.01907			0.893138
		1.20179	0.781664	1.38999	2.01346			1.07483	1.47288	1.06293	0.733764													0.921794			1.42137			1.52357			1.85276
		0.945627	1.02301	1.16447	1.19348			1.33404	1.32015	1.3022	0.625844													0.805107			1.26084			1.62145			2.10479
		0.862251	1.13436	1.17962	1.80345			1.14493	1.51604	1.61816	0.647172													0.818857			1.6303			1.66566			1.51106
		1.09017	1.2283	1.31831	2.27049			1.07425	1.53074	0.859263	1.95642													1.04147			1.40886			1.51471			2.43014
		1.00702	1.33042	0.947836	1.75385			1.37495	1.37371	1.41674	0.758976													0.718643			1.37339			1.30196			1.70921
		1.21344	1.45978	1.36826	1.97028			0.770878	1.26824	1.5311	1.17203													1.09483			1.2579			1.17303			1.4736
		1.36283	1.1515	1.03119	1.49831			1.03484	1.53432	1.43288	0.630633													0.987628			1.32336			0.684785			1.40826
		0.959316	1.14034	0.906622	1.39228			0.858685	1.03108	1.07337	0.888073													0.998452			1.25205			0.760836			1.44701
		1.1262	1.13911	1.52728	1.52797			0.855411	1.12891	1.50905	0.484607																1.30158			1.12238			0.947931
		1.4295	0.769359	1.28394	1.52711			0.914773	1.26186	1.53946	1.03402																0.891427			0.611013			1.8289
		0.645682	0.956189	1.31299	1.03756			0.88632	1.62289	1.00532	1.16849																1.55231			1.11117			1.94362
		1.07248	0.979608	0.876948	1.38526			1.11787	1.43359	0.94939	0.828741																1.41709			0.827866			1.76764
		1.17022	1.22055	1.1993	1.61279			0.769707	1.37162	1.54345	0.792339																1.44838			0.96402			2.0265
		1.08236	1.27492	0.779638	1.38158			1.38525	1.1852	1.53645	0.994654																1.45182			0.958713			1.29377
		1.1558	1.01942	0.867388	1.66136			0.946911	1.13499	0.990506	0.912748																1.75021						1.58851
		1.21838	1.29111	0.989163	1.5872			0.955097	1.29169	1.46928	0.927325																1.44576						1.46664
		1.05394	1.13774	1.20376	2.30988			0.645454	1.04275	0.634874	0.667628																1.93915						1.55646
		1.35926	1.16192	0.923787	1.88478			0.689312	1.74607	0.943334	0.735255																1.15353						1.63269
		1.19997	1.08899	1.23037	1.15153			1.01764	1.14318	1.30441	0.964374																1.34						1.30474
		0.863503	1.37052	0.65295	1.24861			0.689827	1.89968	0.987123	0.836652																1.5182						1.53779
		0.805851	1.24561	0.967507	1.46298			0.875363	1.51554	1.03529	1.26903																1.5871						1.60809
		0.762796	1.50309	0.969977	2.42729			0.862251	1.23822	1.56536	0.820797																1.59457						1.61875
		1.31918	0.881372	1.09864	1.70167			0.960639	1.18894	1.13075	0.843541																1.47035						1.38975
		0.72313	1.42692	1.48375	1.75115			0.7361	1.72582	1.32491	0.830191																1.9184						1.52648
		0.910094	0.672167	0.840013	1.63225			0.792288	0.95764	1.23553	1.25905																1.42448						0.934749
		0.960237	1.02473	1.41588	1.95104			1.02877	1.03142	1.12274	0.874503																1.0965						1.39468
		0.89327		1.22762	1.07442			0.894019	1.07459	1.02375	0.835853																2.18479						1.54429
		1.17245	0.973036	1.52726	1.77869			1.13839	1.3081	1.61797	1.18323																1.59888						1.48024
		0.941865	0.878506	0.883891	1.75959			0.850596	1.06942	1.1805	1.16571																1.92734						1.65534
		1.03428		1.00935	1.3667			0.766864	1.66358	1.93368	1.22216																1.7298						1.37808
		1.02511	1.1009	1.38133	1.44996			0.878653	1.43945	1.41429	1.13995																1.0481						2.14303
		1.09418	0.819586	0.917299	1.78623			1.19065	0.704809	1.17994	1.05412																1.04601						1.68896
		0.779631	1.1604	0.797587	1.26223			1.39464	0.820893	0.882538	1.11369																1.1333						1.49881
		1.06007	0.831039	0.62177	1.67273			0.939203	0.884139	1.3233	1.02986																0.930642						1.77531
		0.920369	0.882259	1.17005	1.9431			0.870217	0.945794	1.05405	0.905702																0.880368						1.40795
		1.01438	1.31328	0.983463	1.71685			1.02301	1.16544	1.18242	1.07062																1.06875						1.47364
		1.01425	1.11992	1.35179	1.43783			0.909866	1.09705	1.27716	0.957026																0.994746
		1.04708	1.18907	0.739484	1.5137			1.44649	1.07219	1.04646	1.19589																0.754349						1.70499
		1.03106	1.12692	0.844207	2.00881			1.44904	0.629264	2.15828	0.946649																						2.12458
		0.863963	1.28219	1.01454	1.53501			1.20897	1.23	1.44853	0.925123																						2.18309
		0.889813	1.68396	1.06972	1.65424			1.05123	1.54715	1.17143	0.938027																						1.83184
		0.826308	2.01156	0.91884	1.19658			1.47386	1.48343	1.1228	0.993866																						1.84338
		1.03102	1.27313	1.12426	1.42901			1.01227	0.817492	1.53309	1.13371																						2.31671
		0.815684	0.914641	0.978283	1.47712			0.822972	1.31556	0.996314	0.968147																						2.05611
		0.546311	0.880941	1.3617	1.31855			0.853926	1.51323	1.16056	0.947476																						0.982282
		1.11475	0.824994	1.18991	1.37212			0.789291	0.948489	1.58791	0.7735																						0.991402
		0.75976	1.0499	1.40077	1.72849			1.06761	1.0633	1.32855	1.18699																						1.9111
		0.88136	0.989792	0.952776	1.48816			0.929034	1.18339	1.68677	1.00238																						1.08434
		0.75846	1.06914	1.21678	1.6283			1.02502	1.37059	1.92714	0.942546																						1.52902
		0.608284	1.27115	1.1893	1.30853			1.08997	1.58031	1.79429	1.10364																						1.87359
		0.666756	0.916471	1.60581	1.94499			0.710142	0.899527	1.11544	1.36134																						2.04339
		0.792288	1.47338	0.866355	1.84026			0.764164	1.08851	1.05703	1.06804																						1.79783
		1.02877	1.14153	0.97625	1.97879			1.41014	1.59087	2.02812	0.719253																						1.61697
		0.894019	1.36854	0.906328	1.2389			0.972799	1.72054	2.14911	0.825984																						1.47354
		1.13839	1.04703	1.01215	1.87879			0.86279	1.06715	1.18643	1.27425																						1.63922
		0.850596	1.084	1.58891	1.53695			1.26366	0.907922	1.13465	1.22223																						1.52547
		0.766864	1.01972	1.22422	1.80316			1.07642	1.34086	1.13039	1.3841																						1.69848
		0.878653	1.2509	0.90645	1.43101			1.31417	0.77353	1.20306	1.07988																						1.55505
		1.19065	1.46331	1.06664	1.59258			0.976315	2.04064	1.18406	1.31131																						2.09365
		1.39464	1.05943	1.16754	1.25581			0.933086	1.9786	1.06021	1.2552																						1.88987
		0.939203	1.50595	1.49857	1.57874			0.940726	1.34615	1.04647	0.764218																						2.08086
		0.870217	1.35163	1.2592	1.59471			1.01168	1.21922	1.18464	1.22514																						1.9988
		1.02301	1.28649	1.36515	1.80961			0.706474	1.36186	1.80177	1.63046																						2.05531
		0.909866	0.934968	1.30567	1.50438			0.951062	1.52608	1.15932	1.36577																						1.75544
		1.44649		0.994263	1.62367			0.996847	1.81279	0.971019	1.31112																						1.91214
		1.44904	0.920182	1.08005	2.38495			1.24332	1.86044	1.0318	1.28558																						2.44521
		1.20897	1.09051	0.999619	1.99191			0.588326	0.93797	0.992831	1.36711																						2.0166
		1.05123	1.35477	1.14859	1.6747			1.26395	1.33428	1.17991	0.699713																						2.68574
		1.47386	1.81769	1.93182	1.60263			0.985962	1.58097	1.73053	1.22144																						1.95092
		1.01227	1.04288	1.72212	1.7066			0.953368	1.58967	1.19715	1.2549																						2.67117
		0.822972	1.30105	1.08983	2.08397			0.663458	1.18271	0.555335	1.99168																						1.85927
		0.853926	1.30735	0.735908	1.9555			0.999834	1.06349	1.01858	1.16631																						2.22872
		0.789291	1.70391	1.31805	1.92718			1.19346	1.57099	1.17523	1.85506																						2.18061
		1.06761	2.07082	1.11632	2.27914			0.563622	1.23809	1.2096	1.54167																						1.99447
		0.929034	1.37017	1.17833	1.03767			1.12234	1.08157	1.27468	1.17112																						2.09919
		1.02502	1.12118	1.09861	1.53097			0.994738	1.10702	1.14684	1.31262																						1.58149
		1.08997	1.28499	0.906347	1.29065			0.801744	0.930774	1.24421	1.81887																						2.20662
		0.710142	1.38786	0.803234	1.06433			0.826925	0.641941	1.025	1.38734																						2.49705
		0.764164	1.62642	0.98307	0.633161				0.856545	1.30908	1.34329																						1.83931
		1.41014	1.59087	0.865982	1.41724				0.697643	0.956991	1.70206																						1.79771
		0.972799	1.72054	0.792941	1.40262				0.751129	1.09805	1.60051																						1.58218
		0.86279	1.06715	0.662956	0.8416				1.09471	1.22947	1.70152																						2.05882
		1.26366	0.907922	0.710949	0.654313				0.869204	1.18291	0.696587																						1.61743
		1.07642	1.34086	0.617081	1.34862				1.00675	1.53512	1.26181																						1.49721
		1.31417	0.77353	0.80993	1.21461					1.15487	1.29003																						1.24305
		0.976315	2.04064	0.987621	1.05842				1.06308	0.772612	1.46352																						1.31822
		0.933086	1.9786	0.663505	1.67085				1.08217	1.02207	1.66163																						1.52428
		0.940726	1.34615	1.2348	1.80516				0.97533	1.29071	1.20582																						1.21165
		1.01168	1.21922	1.16005	1.42823				0.94045	1.33666	1.43666																						1.44338
		0.706474	1.36186	1.1367	1.60678				1.14935	1.24234	1.2577
		0.951062	1.52608	0.874478	1.35019				1.25967	1.48092	1.09664
		0.996847	1.81279	1.108	1.09882				0.713857	1.31403	1.38376
		1.24332	1.86044	0.991808	1.68391				0.94099	0.959758	1.36631
		0.588326	0.93797	0.73196	1.39362				1.15229	0.956914	1.19441
		1.26395	1.33428	1.00515	1.88911				0.95926	0.950072	1.03908
		0.985962	1.58097	0.953032	1.25097				0.884107	0.852628	1.027
		0.953368	1.58967	0.995492	1.65421				0.99402	0.877547	1.32397
		0.663458	1.18271	1.05299	1.74178				0.872643	1.18904	1.03242
		0.999834	1.06349	1.2849	1.32978				0.984681	1.07576	0.689343
		1.19346	1.57099	0.936468	1.74419				1.3054	1.26513	0.69783
		0.563622	1.23809	1.03669	2.0191					0.957689	0.520943
		1.12234	1.08157	0.933968	1.39062					1.21646	0.67562
		0.994738	1.10702	0.881356	1.45272					0.869812	0.848098
		0.801744	0.930774	0.795117	1.91797					1.08609	0.974177
		0.826925	0.641941	0.747392	1.7312					1.10424	0.882279
			0.856545	0.74397	1.93111					1.20622	0.908324
			0.697643	0.606521	0.805878					0.90508	0.482453
			0.751129	0.81546	1.65173					1.11038	0.858167
			1.09471	1.04646	1.47844					1.26728	0.621056
			0.869204	0.878183	1.23439					0.813978	1.01998
			1.00675	0.946023	1.355					0.446695	1.17164
				0.952314	1.96078					1.13315	0.843717
			1.06308	0.920364	1.19073					0.999925	0.924599
			1.08217	1.1905	1.97891					1.14539	0.903112
			0.97533	1.24508	1.53138					0.971793	1.45879
			0.94045	0.605865	1.59787					1.18258	1.10162
			1.14935	0.998723	1.63845					0.654365	0.652363
			1.25967	1.06302	1.5581					0.977332	1.12271
			0.713857	1.21996	1.44738					1.01823	0.960882
			0.94099	1.15206	1.44478					1.12662	0.997043
			1.15229	0.866502	1.49287					1.52348	1.10108
			0.95926	1.5164	1.21917					1.17098	0.705157
			0.884107	0.88982	1.20263					1.12901	1.38313
			0.99402	1.00002	1.11561					0.753988	1.36966
			0.872643	1.18784	0.89314					1.01463	1.09138
			0.984681	0.912582	0.764258					1.2946	1.26877
			1.3054	1.30981	0.739238					0.998825	1.29478
				0.968231	1.11774					1.35522	1.03684
				0.953045	1.30385					1.40248	0.871836
				1.16151	0.979124					2.06209	1.12875
				0.7201	1.0121					1.12296	1.31164
				1.16605	1.16725					1.09121	1.14814
				1.04858	1.09492					1.66073	0.971774
				1.17897	1.4274					1.31786	1.22348
				1.21289	0.874039					1.48032	1.2772
				1.51862	1.17427					1.27941	1.22372
				0.903791	0.972374					1.22149	1.41462
				1.10175	1.24296					1.04958	1.52669
				0.880318	1.44731					1.18107	1.15113
				1.11206	0.965767					1.15122	1.21466
				0.882657	1.31425					1.5402	1.43479
				0.896379	1.20434					1.31473	1.21614
				0.884651	1.65443					0.984046	1.6466
				1.14971	1.16818					1.15705	1.02267
				1.01079	0.867479					1.58719	1.58055
				1.10513	1.03167					1.39619	1.87584
				0.91173	1.28767					1.46931	1.74797
				1.05465	0.996283					1.23101	2.42692
				0.914524	1.20094					1.20431	1.69292
				0.765493	1.38219					1.22821	1.41779
				0.864034	1.55423					1.31202	1.58151
				0.948897	1.45976					1.67696	1.1338
				0.954389	1.23447					0.967142	1.35522
				0.914943	1.34102					1.352	1.22261
				0.980401	1.5198					1.38292	1.36654
				1.24521	1.14475					1.38095	1.09961
				1.02275	0.925342					1.25947	1.05822
				0.765662	1.14903					1.1662	1.36316
				1.0675	1.13417					1.11575	1.01758
				1.10638	1.43659					1.11596	1.09219
				1.39201	1.59305					1.1073	1.27734
				0.855648	1.00775					1.28086	1.73702
				0.716398	0.62268					1.21681	0.914396
				1.05391	1.20649					1.03838	0.883261
				1.08448	1.10768					1.07568	1.29603
				1.20677	0.980528					1.26795	1.00592
				1.15828	0.733131					1.34018	1.33521
				1.40786	1.0656						1.28814
				1.11635	0.877923						0.947476
				0.897151	0.891243						0.7735
				1.45915	1.15307						1.18441
				1.29836	1.00267						1.39516
				1.24924	1.40202						1.37648
				1.37868	1.08348						1.20723
				1.28027	1.05208						1.40611
				1.13109	1.24843						1.21254
				0.811331	1.65908						1.44282
				1.31407	1.1439						1.51404
				1.62884	1.30461						0.751439
				1.13521	1.89452						0.992896
				1.01887	1.15772						1.72421
				1.10689	1.49181						1.38479
				1.10271	1.32457						1.50834
				1.25947	1.30925						1.34392
				1.1662	1.22107						1.9752
				1.11575	1.35251						1.69268
				1.11596	0.783053						1.49959
				1.1073	1.35753						1.18055
				1.28086	0.899104						1.12477
				1.21681	1.22621						1.20743
				1.03838	1.1396						1.55874
				1.07568	1.10075						1.40415
				1.26795	1.1343						1.03538
				1.34018	1.04266						1.12883
					1.32357						1.14235
					1.63915						1.49838
					1.28918						1.09103
					1.18441						1.10299
					1.39516						1.24964
					1.37648						1.31181
					1.20723						0.877685
					1.40611						1.0569
					1.21254						1.33101
					1.44282						1.07264
					1.51404						1.24865
					0.751439						1.56126
					0.992896						1.06564
					1.72421						1.59873
					1.38479						1.18354
					1.50834						1.67518
					1.34392						1.60428
					1.9752						1.55069
					1.69268						1.54732
					1.49959						1.33568
					1.18055						1.36899
					1.12477						1.45917
					1.20743						1.31089
					1.55874						1.4241
					1.40415						1.07601
					1.03538						1.74728
					1.12883						1.85297
					1.14235						1.56502
					1.49838						1.37912
					1.09103						1.50656
					1.10299						1.37823
					1.24964						0.815167
					1.31181						1.3273
					0.877685						1.50204
					1.0569						1.65172
					1.33101						1.17816
					1.07264						1.50447
					1.24865						0.773464
					1.56126						1.20342
					1.06564						1.38663
					1.59873						1.54917
					1.18354						1.1476
					1.67518						1.44475
					1.60428						1.19073
					1.55069						1.97891
					1.54732						1.53138
					1.33568						1.59787
					1.36899						0.89314
					1.45917						1.0121
					1.31089						1.16725
					1.4241						1.09492
					1.07601						1.4274
					1.74728						0.874039
					1.85297						1.17427
					1.56502						0.972374
					1.37912						1.24296
					1.50656						1.44731
					1.37823						0.965767
					0.815167						1.31425
					1.3273						1.20434
					1.50204						1.65443
					1.65172						1.16818
					1.17816						0.867479
					1.50447						1.03167
					0.773464						1.28767
					1.20342						0.996283
					1.38663						1.20094
					1.54917						1.38219
					1.1476						1.55423
					1.44475						1.45976
					1.19073						1.23447
					1.97891						1.34102
					1.53138						1.5198
					1.59787						1.14475
					0.89314						0.925342
					1.0121						1.14903
					1.16725						1.13417
					1.09492						1.43659
					1.4274						1.59305
					0.874039						1.00775
					1.17427						0.980528
					0.972374						0.733131
					1.24296						1.0656
					1.44731						0.877923
					0.965767						0.891243
					1.31425						1.15307
					1.20434						1.00267
					1.65443						1.40202
					1.16818						1.08348
					0.867479						1.05208
					1.03167						1.24843
					1.28767						1.65908
					0.996283						1.1439
					1.20094						1.30461
					1.38219						1.89452
					1.55423						1.15772
					1.45976						1.49181
					1.23447						1.32457
					1.34102						1.30925
					1.5198						1.22107
					1.14475						1.35251
					0.925342						0.783053
					1.14903						1.35753
					1.13417						0.899104
					1.43659						1.22621
					1.59305						1.1396
					1.00775						1.10075
					0.980528						1.63915
					0.733131						1.28918
					1.0656						1.18441
					0.877923						1.39516
					0.891243						1.37648
					1.15307						1.20723
					1.00267						1.40611
					1.40202						1.21254
					1.08348						1.44282
					1.05208						1.51404
					1.24843						0.751439
					1.65908						0.992896
					1.1439						1.72421
					1.30461						1.38479
					1.89452						1.50834
					1.15772						1.34392
					1.49181						1.9752
					1.32457						1.69268
					1.30925						1.49959
					1.22107						1.18055
					1.35251						1.12477
					0.783053						1.20743
					1.35753						1.55874
					0.899104						1.40415
					1.22621						1.03538
					1.1396						1.12883
					1.10075						1.14235
					1.63915						1.49838
					1.28918						1.09103
					1.18441						1.10299
					1.39516						1.24964
					1.37648						1.31181
					1.20723						0.877685
					1.40611						1.0569
					1.21254						1.33101
					1.44282						1.07264
					1.51404						1.24865
					0.751439						1.56126
					0.992896						1.06564
					1.72421						1.59873
					1.38479						1.18354
					1.50834						1.67518
					1.34392						1.60428
					1.9752						1.55069
					1.69268						1.54732
					1.49959						1.33568
					1.18055						1.36899
					1.12477						1.45917
					1.20743
					1.55874
					1.40415
					1.03538
					1.12883
					1.14235
					1.49838
					1.09103
					1.10299
					1.24964
					1.31181
					0.877685
					1.0569
					1.33101
					1.07264
					1.24865
					1.56126
					1.06564
					1.59873
					1.18354
					1.67518
					1.60428
					1.55069
					1.54732
					1.33568
					1.36899
					1.45917
